# Supplementary material for: Ultra-High-Density QTL Marker Mapping for Seedling Photomorphogenesis Mediating Arabidopsis Establishment in Southern Patagonia
Source: Front Plant Sci. 2021 Jul 23;12:677728. doi: 10.3389/fpls.2021.677728 (PMC8343176; doi:10.3389/fpls.2021.677728)
Supplement: Supplementary Figure 1 — CAPS PCR assessing allele segregation at chromosome IV in four positions. In panel (A), the figure shows parental homocigous alleles at different generations and heterozygosis of the original F1 individual, called in four coordinates of chromosome IV. (B) Segregation in random F2 individuals for previous coordinates. Arrows point to the inferred genotypes (red = Pat, blue = Col-0, green = heterozygous). Different restriction enzymes were used: BamHI for P1 and EcoRI for P2–P4. [file Data_Sheet_1.zip]

Archive with 4 entries (4 files):
- Supplementary Data 1 and 2.xlsx
- Supplementary Figures 1-6.pdf
- Supplementary Tables 1-6 and 9-11.docx
- Supplementary Tables 7 and 8.xlsx
