# Supplementary material for: Ultra-High-Density QTL Marker Mapping for Seedling Photomorphogenesis Mediating Arabidopsis Establishment in Southern Patagonia
Source: Front Plant Sci. 2021 Jul 23;12:677728. doi: 10.3389/fpls.2021.677728 (PMC8343176; doi:10.3389/fpls.2021.677728)
Supplement: Supplementary Figure 1 — CAPS PCR assessing allele segregation at chromosome IV in four positions. In panel (A), the figure shows parental homocigous alleles at different generations and heterozygosis of the original F1 individual, called in four coordinates of chromosome IV. (B) Segregation in random F2 individuals for previous coordinates. Arrows point to the inferred genotypes (red = Pat, blue = Col-0, green = heterozygous). Different restriction enzymes were used: BamHI for P1 and EcoRI for P2–P4. [file Data_Sheet_1.zip › Supplementary Data 1 and 2.xlsx]

## Sheet: Suppl. Data 1_Final map
Marker ID	1CH1	100001CH1	300001CH1	200001CH1	400001CH1	500001CH1	600001CH1	700001CH1	800001CH1	900001CH1	1000001CH1	1100001CH1	1500001CH1	1600001CH1	1200001CH1	1300001CH1	1400001CH1	1700001CH1	1800001CH1	2000001CH1	1900001CH1	2100001CH1	2200001CH1	2300001CH1	2400001CH1	2700001CH1	2800001CH1	2600001CH1	2900001CH1	2500001CH1	3000001CH1	3200001CH1	3100001CH1	3300001CH1	3400001CH1	3500001CH1	3600001CH1	3700001CH1	3800001CH1	4300001CH1	4200001CH1	4000001CH1	4100001CH1	3900001CH1	4800001CH1	4600001CH1	4500001CH1	4400001CH1	4700001CH1
Chr	1	1	1	1	1	1	1	1	1	1	1	1	1	1	1	1	1	1	1	1	1	1	1	1	1	1	1	1	1	1	1	1	1	1	1	1	1	1	1	1	1	1	1	1	1	1	1	1	1
cM (per Chr)	0	0.25006	0.752587	0.752587	1.25511	1.9974	2.48035	3.20133	3.43715	3.67067	4.37093	4.37093	4.8358	4.8358	4.8358	5.06728	5.29452	5.75086	6.22033	7.69769	7.69769	8.43299	8.67562	8.67562	9.15857	9.3966	9.3966	9.3966	9.3966	9.3966	9.3966	9.63698	9.63698	10.1245	10.3649	10.6052	10.8479	11.0882	11.0882	11.802	11.802	11.802	11.802	12.2805	12.7684	12.7684	13.0088	13.0088	13.0088
2PXC	A	A	A	A	A	A	A	A	A	A	A	A	A	A	A	A	A	A	A	A	A	A	A	A	A	A	A	A	A	A	A	A	A	A	A	A	A	A	A	A	A	A	A	A	A	A	A	A	A
3PXC	A	A	A	A	A	A	A	A	A	B	B	B	B	B	B	B	B	B	B	B	B	B	B	B	B	B	B	B	B	B	B	B	B	B	B	B	B	B	B	B	B	B	B	B	B	B	B	B	B
4PXC	B	B	B	B	B	B	B	B	B	B	B	B	B	B	B	B	B	B	B	B	B	B	B	B	B	B	B	B	B	B	B	B	B	B	B	B	B	B	B	B	B	B	B	B	B	B	B	B	B
5PXC	A	A	A	A	A	A	A	A	A	A	A	A	A	A	A	A	A	A	A	A	A	A	A	A	A	A	A	A	A	A	A	A	A	A	A	A	A	A	A	B	B	B	B	B	B	B	B	B	B
6PXC	A	A	A	A	A	A	A	A	A	A	A	A	A	A	A	A	A	A	A	A	A	A	A	A	A	A	A	A	A	A	A	A	A	A	A	A	A	A	A	A	A	A	A	A	A	A	A	A	NA
7PXC	B	B	B	B	B	B	B	B	B	B	B	B	B	B	B	B	B	B	B	A	A	A	A	A	A	A	A	A	A	A	A	A	A	A	A	A	A	A	A	A	A	A	A	A	A	A	A	A	A
8PXC	B	B	B	B	B	B	B	B	B	B	B	B	B	B	B	B	B	B	B	B	B	B	B	B	B	B	B	B	B	B	B	B	B	B	B	B	B	B	B	B	B	B	B	B	B	B	B	B	B
9PXC	A	A	A	A	A	A	B	B	B	B	B	B	A	A	A	A	A	A	A	A	A	A	A	A	A	A	A	A	A	A	A	A	A	A	A	A	A	A	A	A	A	A	A	A	A	A	A	A	A
10PXC	NA	NA	NA	NA	NA	NA	NA	NA	NA	NA	NA	NA	NA	NA	NA	NA	NA	NA	NA	NA	NA	NA	NA	NA	NA	NA	NA	NA	NA	NA	NA	NA	NA	NA	NA	NA	NA	NA	NA	NA	NA	NA	NA	NA	A	A	A	A	A
11PXC	NA	NA	A	A	A	A	A	A	A	A	A	A	A	A	A	A	A	A	A	A	A	A	A	A	A	A	A	A	A	A	A	A	A	A	A	A	A	A	A	A	A	A	A	A	A	A	A	A	A
13PXC	A	A	A	A	A	B	B	B	B	B	A	A	A	A	A	A	A	A	A	A	A	A	A	A	A	A	A	A	A	A	A	A	A	A	A	A	A	A	A	A	A	A	A	A	A	A	A	A	A
16PXC	B	B	B	B	B	B	B	B	B	B	B	B	B	B	B	B	B	B	B	B	B	B	B	B	B	B	B	B	B	B	B	B	B	B	B	B	B	B	B	B	B	B	B	B	B	B	B	B	B
19PXC	A	A	A	A	A	A	A	A	A	A	A	A	A	A	A	A	A	A	A	A	A	A	A	A	A	A	A	A	A	A	A	A	A	A	A	A	A	A	A	A	A	A	A	A	A	A	A	A	A
20PXC	B	B	B	B	B	B	B	B	B	B	B	B	B	B	B	B	B	B	B	B	B	B	B	B	B	B	B	B	B	B	B	B	B	B	B	B	B	B	B	B	B	B	B	B	B	B	B	B	B
21PXC	A	A	A	A	A	A	A	A	A	A	A	A	A	A	A	A	A	A	A	A	A	A	A	A	A	A	A	A	A	A	A	A	A	A	A	A	A	A	A	A	A	A	A	A	A	A	A	A	A
22PXC	B	B	B	B	B	B	B	B	B	B	B	B	B	B	B	B	B	B	B	B	B	B	B	B	B	B	B	B	B	B	B	B	B	B	B	B	B	B	B	B	B	B	B	B	B	B	B	B	B
24PXC	B	B	B	B	B	B	B	B	B	B	B	B	B	B	B	B	B	B	B	B	B	B	B	B	B	B	B	B	B	B	B	B	B	B	B	B	B	B	B	B	B	B	B	B	B	B	B	B	B
27PXC	A	A	A	A	A	A	A	A	A	A	A	A	A	A	A	A	A	A	A	A	A	A	A	A	A	A	A	A	A	A	A	A	A	A	A	A	A	A	A	A	A	A	A	A	A	A	A	A	A
28PXC	A	A	A	A	A	A	A	A	A	A	A	A	A	A	A	A	A	A	A	A	A	A	A	A	A	A	A	A	A	A	A	A	A	A	A	A	A	A	A	A	A	A	A	A	A	A	A	A	A
31PXC	B	B	B	B	B	B	B	B	B	B	B	B	B	B	B	B	B	B	B	B	B	B	B	B	B	B	B	B	B	B	B	B	B	B	B	B	B	B	B	B	B	B	B	B	B	B	B	B	B
32PXC	A	A	A	A	A	A	A	A	A	A	A	A	A	A	A	A	A	A	A	A	A	A	A	A	A	A	A	A	A	A	A	A	A	A	A	A	A	A	A	A	A	A	A	A	A	A	A	A	A
33PXC	A	A	A	A	A	A	A	A	A	A	A	A	A	A	A	A	A	A	A	A	A	A	A	A	A	A	A	A	A	A	A	A	A	A	A	A	A	A	A	A	A	A	A	A	A	A	A	A	A
34PXC	A	A	A	A	A	A	A	A	A	A	A	A	A	A	A	A	A	A	A	A	A	A	A	A	A	A	A	A	A	A	A	A	A	A	A	A	A	A	A	A	A	A	A	A	A	A	A	A	A
35PXC	A	A	A	A	A	A	A	A	A	A	A	A	A	A	A	A	A	A	A	A	A	A	A	A	A	A	A	A	A	A	A	A	A	A	A	A	A	A	A	A	A	A	A	A	A	A	A	A	A
36PXC	NA	NA	NA	NA	NA	NA	NA	NA	NA	NA	NA	NA	NA	NA	NA	NA	NA	NA	NA	NA	NA	NA	NA	NA	NA	NA	NA	NA	NA	NA	NA	NA	NA	NA	NA	NA	NA	NA	NA	NA	NA	NA	NA	NA	NA	NA	NA	NA	NA
37PXC	A	A	A	A	A	A	A	A	A	A	A	A	A	A	A	A	A	A	A	A	A	A	A	A	A	A	A	A	A	A	A	A	A	A	A	A	A	A	A	A	A	A	A	A	A	A	A	A	A
38PXC	A	A	A	A	A	A	A	A	A	A	A	A	A	A	A	A	A	A	A	A	A	A	A	A	A	A	A	A	A	A	A	A	A	A	A	A	A	A	A	A	A	A	A	A	A	A	A	A	A
39PXC	A	A	A	A	A	A	A	A	A	A	A	A	A	A	A	A	A	A	A	A	A	A	A	A	A	A	A	A	A	A	A	A	A	A	A	A	A	A	A	A	A	A	A	A	A	A	A	A	NA
41PXC	NA	NA	NA	NA	NA	NA	NA	NA	NA	NA	NA	NA	NA	NA	NA	NA	NA	NA	NA	NA	NA	NA	NA	NA	NA	NA	NA	NA	NA	NA	NA	NA	NA	NA	NA	NA	NA	NA	NA	NA	NA	NA	NA	NA	NA	NA	NA	NA	NA
42PXC	A	A	A	A	A	A	A	A	A	A	A	A	A	A	A	A	A	A	A	A	A	A	A	A	A	A	A	A	A	A	A	A	A	A	A	A	A	A	A	A	A	A	A	A	A	A	A	A	A
45PXC	B	B	B	B	B	B	B	B	NA	NA	NA	NA	NA	NA	NA	NA	NA	NA	NA	NA	NA	NA	NA	NA	NA	NA	NA	NA	NA	NA	NA	NA	NA	NA	NA	NA	NA	NA	NA	NA	NA	NA	NA	NA	NA	NA	NA	NA	NA
47PXC	B	B	B	B	B	B	B	B	B	B	B	B	B	B	B	B	B	B	B	A	A	A	A	A	A	B	B	B	B	B	B	B	B	B	B	B	B	B	B	B	B	B	B	B	B	B	B	B	B
48PXC	A	A	A	A	A	A	A	A	A	A	A	A	A	A	A	A	A	A	A	A	A	A	A	A	A	A	A	A	A	A	A	A	A	A	A	A	A	A	A	A	A	A	A	A	A	A	A	A	A
49PXC	NA	A	A	A	A	NA	NA	NA	NA	NA	NA	NA	A	NA	NA	NA	NA	NA	NA	A	NA	NA	NA	NA	NA	A	NA	NA	NA	NA	A	NA	NA	A	NA	NA	NA	A	A	A	NA	NA	A	NA	NA	NA	NA	NA	NA
50PXC	NA	A	NA	A	A	A	A	NA	NA	A	NA	NA	NA	NA	NA	NA	A	NA	A	A	NA	NA	A	NA	NA	A	NA	NA	NA	NA	NA	NA	A	A	NA	A	NA	A	NA	A	A	A	NA	NA	NA	A	A	NA	NA
52PXC	B	B	B	B	B	B	B	B	B	B	B	B	B	B	B	B	B	B	B	B	B	B	B	B	B	B	B	B	B	B	B	B	B	B	NA	NA	NA	NA	NA	NA	NA	NA	NA	NA	NA	NA	NA	NA	NA
53PXC	B	B	B	B	B	B	B	B	B	B	B	B	B	B	B	B	B	B	B	B	B	B	B	B	B	B	B	B	B	B	B	B	B	B	B	B	B	B	B	B	B	B	B	B	B	B	B	B	B
54PXC	A	A	A	A	A	A	A	A	A	A	A	A	A	A	A	A	A	A	A	A	A	A	A	A	A	A	A	A	A	A	A	A	A	A	A	A	A	A	A	A	A	A	A	A	A	A	A	A	A
55PXC	B	B	B	B	B	B	B	B	B	B	B	B	B	B	NA	B	B	B	B	B	B	B	B	B	B	B	B	B	B	B	B	B	B	B	B	B	B	B	B	B	B	B	B	B	B	B	B	B	B
56PXC	B	B	B	B	NA	NA	NA	NA	NA	NA	NA	NA	NA	NA	NA	NA	NA	NA	NA	NA	NA	NA	NA	NA	NA	NA	NA	NA	NA	NA	NA	NA	NA	NA	NA	NA	NA	NA	NA	NA	NA	NA	NA	NA	NA	NA	NA	NA	NA
57PXC	A	A	A	A	A	A	A	A	A	A	A	A	A	A	A	A	A	A	A	A	A	A	A	A	A	A	A	A	A	A	A	A	A	A	A	A	A	A	A	A	A	A	A	A	A	A	A	A	A
58PXC	NA	NA	NA	NA	NA	NA	NA	NA	NA	NA	NA	NA	NA	NA	NA	NA	NA	NA	B	B	B	B	B	B	B	B	B	B	B	B	B	B	B	B	B	B	B	B	B	B	B	B	B	B	B	B	B	B	B
61PXC	B	B	B	B	B	B	B	B	B	B	B	B	B	B	B	B	B	B	B	B	B	B	B	B	B	B	B	B	B	B	B	B	B	B	B	B	B	B	B	B	B	B	B	B	B	B	B	B	B
65PXC	A	A	A	A	A	A	A	A	A	A	A	A	A	A	A	A	A	A	A	A	A	A	A	A	A	A	A	A	A	A	A	A	A	A	A	A	A	A	A	A	A	A	A	A	A	A	A	A	A
66PXC	A	A	A	A	A	A	A	A	A	A	A	A	A	A	A	A	A	A	A	A	A	A	A	A	A	A	A	A	A	A	A	A	A	A	A	A	A	A	A	A	A	A	A	A	A	A	A	A	A
67PXC	B	B	B	B	B	B	B	B	B	B	B	B	B	B	B	B	B	B	B	B	B	B	B	B	B	B	B	B	B	B	B	B	B	B	B	B	B	B	B	B	B	B	B	B	B	B	B	B	B
69PXC	A	A	A	A	A	A	A	A	A	A	A	A	A	A	A	A	A	A	A	A	A	A	A	A	A	A	A	A	A	A	A	A	A	A	A	A	A	A	A	A	A	A	A	A	A	A	A	A	A
70PXC	B	B	B	B	B	B	B	B	B	B	B	B	B	B	B	B	B	B	B	B	B	B	B	B	B	B	B	B	B	B	B	B	B	B	B	B	B	B	B	B	B	B	B	B	B	B	B	B	B
71PXC	A	A	A	A	A	A	A	A	A	A	A	A	A	A	A	A	A	A	A	A	A	A	A	A	A	A	A	A	A	A	A	A	A	A	A	A	A	A	A	A	A	A	A	A	A	A	A	A	A
72PXC	B	B	B	B	A	A	A	A	A	A	A	A	A	A	A	A	A	A	A	A	A	A	A	A	A	A	A	A	A	A	A	A	A	A	A	A	A	A	A	A	A	A	A	A	A	A	A	A	A
73PXC	B	B	B	B	B	B	B	B	B	B	B	B	B	B	B	B	B	B	B	B	B	B	B	B	B	B	B	B	B	B	B	B	B	B	B	B	B	B	B	B	B	B	B	B	B	B	B	B	B
74PXC	A	A	A	A	A	A	A	A	A	A	A	A	A	A	A	A	A	A	A	A	A	A	A	A	A	A	A	A	A	A	A	A	A	A	A	A	A	A	A	A	A	A	A	A	A	A	A	A	A
75PXC	B	B	B	B	B	B	B	B	B	B	B	B	B	B	B	B	B	B	B	B	B	B	B	B	B	B	B	B	B	B	B	B	B	B	B	B	B	B	B	B	B	B	B	B	B	B	B	B	B
76PXC	B	B	B	B	B	B	B	B	B	B	B	B	B	B	B	B	B	B	B	B	B	B	B	B	B	B	B	B	B	B	B	B	B	A	A	A	A	A	A	A	A	A	A	A	A	A	A	A	A
77PXC	A	A	A	A	A	A	A	A	A	A	A	A	A	A	A	A	A	A	A	A	A	A	A	A	A	A	A	A	A	A	A	A	A	A	A	A	A	A	A	A	A	A	A	A	A	A	A	A	A
78PXC	A	A	A	A	A	A	A	A	A	A	A	A	A	A	A	A	A	A	A	A	A	A	A	A	A	A	A	A	A	A	A	A	A	A	A	A	A	A	A	A	A	A	A	A	A	A	A	A	A
80PXC	A	A	A	A	A	A	A	A	A	A	A	A	A	A	A	A	A	A	A	A	A	A	A	A	A	A	A	A	A	A	A	A	A	A	A	A	A	A	A	A	A	A	A	A	A	A	A	A	A
81PXC	A	A	A	A	A	A	A	A	A	A	A	A	A	A	A	A	A	A	A	A	A	A	A	A	A	A	A	A	A	A	A	A	A	A	A	A	A	A	A	A	A	A	A	A	A	A	A	A	A
83PXC	A	A	A	A	A	A	A	A	A	A	A	A	A	A	A	A	A	A	A	A	A	A	A	A	A	A	A	A	A	A	A	A	A	A	A	A	A	A	A	A	A	A	A	A	A	A	A	A	A
85PXC	B	B	B	B	B	B	B	B	B	B	B	B	B	B	B	B	B	B	B	B	B	B	B	B	B	B	B	B	B	B	B	B	B	B	B	B	B	B	B	B	B	B	B	B	B	B	B	B	B
87PXC	A	A	A	A	A	A	A	A	A	A	A	A	A	A	A	A	A	A	A	A	A	A	A	A	A	A	A	A	A	A	A	A	A	A	A	A	A	A	A	A	A	A	A	A	A	A	A	A	A
88PXC	A	A	A	A	A	A	A	A	A	A	A	A	A	A	A	A	A	A	A	A	A	A	A	A	A	A	A	A	A	A	A	A	A	A	A	A	A	A	A	A	A	A	A	A	A	A	A	A	A
93PXC	A	A	A	A	A	A	A	A	A	A	A	A	A	A	A	A	A	A	A	A	A	A	A	A	A	A	A	A	A	A	A	A	A	A	A	A	A	A	A	A	A	A	A	A	A	A	A	A	A
96PXC	A	A	A	A	A	A	A	A	A	A	A	A	A	A	A	A	A	A	A	A	A	A	A	A	A	A	A	A	A	A	A	A	A	A	A	A	A	A	A	A	A	A	A	A	A	A	A	A	A
97PXC	A	A	A	A	A	A	A	A	A	A	A	A	A	A	A	A	A	A	A	A	A	A	A	A	A	A	A	A	A	A	A	A	A	A	A	A	A	A	A	A	A	A	A	A	A	A	A	A	A
99PXC	A	A	A	A	A	A	A	A	A	A	A	A	A	A	A	A	A	A	A	A	A	A	A	A	A	A	A	A	A	A	A	A	A	A	A	A	A	A	A	A	A	A	A	A	A	A	A	A	A
100PXC	A	A	A	A	A	A	A	A	A	A	A	A	A	A	A	A	A	A	A	A	A	A	A	A	A	A	A	A	A	A	A	A	A	A	A	A	A	A	A	A	A	A	A	A	A	A	A	A	A
102PXC	NA	NA	NA	NA	A	A	NA	A	NA	NA	NA	NA	A	NA	NA	NA	NA	NA	NA	A	NA	NA	A	NA	NA	NA	NA	NA	NA	A	NA	NA	A	A	NA	NA	NA	NA	NA	NA	NA	NA	NA	NA	NA	NA	NA	NA	NA
106PXC	B	B	B	B	B	B	B	B	B	B	B	B	B	B	B	B	B	B	B	B	B	B	B	B	B	B	B	B	B	B	B	B	B	B	B	B	B	B	B	B	B	B	B	B	B	B	B	B	B
108PXC	B	B	B	B	B	B	B	B	B	B	B	B	B	B	B	B	B	B	B	A	A	A	A	A	B	B	B	B	B	B	B	B	B	B	B	B	B	B	B	B	B	B	B	B	B	B	B	B	B
110PXC	B	B	B	B	B	B	B	B	B	B	B	B	B	B	B	B	B	B	B	B	B	B	B	B	B	B	B	B	B	B	B	B	B	B	B	B	B	B	B	B	B	B	B	B	B	B	B	B	B
111PXC	NA	NA	NA	NA	NA	NA	NA	NA	NA	NA	NA	NA	NA	NA	NA	NA	NA	NA	NA	NA	NA	NA	NA	NA	NA	NA	NA	NA	NA	NA	NA	NA	NA	NA	NA	NA	NA	NA	NA	NA	NA	NA	NA	NA	NA	NA	NA	NA	NA
112PXC	NA	A	A	A	NA	NA	A	A	A	A	NA	NA	A	A	NA	NA	A	A	NA	A	A	A	A	A	NA	NA	NA	A	A	A	A	NA	A	A	A	NA	A	A	NA	NA	A	A	A	NA	NA	A	A	A	A
114PXC	A	A	A	A	A	A	A	A	A	A	A	A	A	A	A	A	A	A	A	A	A	A	A	A	A	A	A	A	A	A	A	A	A	A	A	A	A	A	A	B	B	B	B	B	B	B	B	B	B
116PXC	B	B	B	B	B	B	B	B	B	B	B	B	B	B	B	B	B	B	B	B	B	B	B	B	B	B	B	B	B	B	B	B	B	B	B	B	B	B	B	B	B	B	B	B	B	B	B	B	B
120PXC	A	A	A	A	A	A	A	A	A	A	A	A	A	A	A	A	A	A	A	A	A	A	A	A	A	A	A	A	A	A	A	A	A	A	A	A	A	A	A	A	A	A	A	A	A	A	A	A	A
121PXC	A	A	A	A	A	A	A	A	A	A	A	A	A	A	A	A	A	A	A	A	A	A	A	A	A	A	A	A	A	A	A	A	A	A	A	A	A	A	A	A	A	A	A	A	A	A	A	A	A
122PXC	A	A	A	A	A	A	A	A	A	A	A	A	A	A	A	A	A	A	A	A	A	A	A	A	A	A	A	A	A	A	A	A	A	A	A	A	A	A	A	A	A	A	A	A	A	A	A	A	A
124PXC	A	A	A	A	A	A	A	A	A	A	A	A	A	A	A	A	A	A	A	A	A	A	A	A	A	A	A	A	A	A	A	A	A	A	A	A	A	A	A	A	A	A	A	A	A	A	A	A	A
126PXC	B	B	B	B	B	B	B	B	B	B	B	B	B	B	B	B	B	B	B	B	B	B	B	B	B	B	B	B	B	B	B	B	B	B	B	B	B	B	B	B	B	B	B	B	B	B	B	B	B
127PXC	NA	NA	NA	NA	NA	NA	NA	NA	NA	NA	NA	NA	NA	NA	NA	NA	NA	NA	NA	NA	NA	NA	NA	NA	NA	NA	NA	NA	NA	NA	NA	NA	NA	NA	NA	NA	NA	NA	NA	NA	NA	NA	NA	NA	NA	NA	NA	NA	NA
128PXC	B	B	B	B	B	B	B	B	B	B	B	B	B	B	B	B	B	B	B	B	B	B	B	B	B	B	B	B	B	B	B	B	B	B	B	B	B	B	B	B	B	B	B	B	B	B	B	B	B
129PXC	NA	NA	NA	NA	NA	NA	NA	NA	NA	NA	NA	NA	NA	NA	NA	NA	NA	NA	NA	NA	NA	NA	NA	NA	NA	A	NA	A	NA	A	A	NA	A	A	A	A	NA	NA	A	A	A	A	A	A	A	NA	A	A	NA
131PXC	A	A	A	A	A	A	A	A	A	A	A	A	A	A	A	A	A	A	A	A	A	B	B	B	B	B	B	B	B	B	B	B	B	B	B	B	B	B	B	B	B	B	B	B	B	B	B	B	B
132PXC	B	B	B	B	B	B	B	B	B	B	B	B	B	B	B	B	B	B	B	B	B	B	B	B	B	B	B	B	B	B	B	B	B	B	B	B	B	B	B	B	B	B	B	B	B	B	B	B	B
135PXC	A	A	A	A	A	A	A	A	A	A	A	A	A	A	A	A	A	A	A	A	A	A	A	A	A	A	A	A	A	A	A	A	A	A	A	A	A	A	A	A	A	A	A	A	A	A	A	A	A
136PXC	A	A	A	A	A	A	A	A	A	A	A	A	A	A	A	A	A	A	A	A	A	A	B	B	B	B	B	B	B	B	B	B	B	B	B	B	B	B	B	B	B	B	B	B	B	B	B	B	B
137PXC	A	A	A	A	A	A	A	A	A	A	A	A	A	A	A	A	A	A	A	A	A	A	A	A	A	A	A	A	A	A	A	A	A	A	A	A	A	A	A	A	A	A	A	A	A	A	A	A	A
138PXC	NA	A	A	A	A	NA	NA	NA	NA	B	NA	A	A	NA	NA	NA	NA	A	A	A	A	A	A	NA	NA	A	NA	A	A	A	A	NA	A	A	NA	A	NA	A	A	A	A	A	A	A	NA	NA	A	A	NA
139PXC	B	B	B	B	B	B	B	B	B	B	B	B	B	B	B	B	B	A	A	A	A	A	A	A	A	A	A	A	A	A	A	A	A	B	B	B	B	B	B	B	B	B	B	B	B	B	B	B	B
143PXC	B	B	B	B	B	B	B	B	B	B	B	B	B	B	B	B	B	B	B	B	B	B	B	B	B	B	B	B	B	B	B	B	B	B	B	B	B	B	B	B	B	B	B	B	B	B	B	B	B
144PXC	B	B	B	B	B	B	B	B	B	B	B	B	B	B	B	B	B	B	B	B	B	B	B	B	B	B	B	B	B	B	B	B	B	B	B	B	B	B	B	B	B	B	B	B	B	B	B	B	B
147PXC	A	A	A	A	A	A	A	A	A	A	A	A	A	A	A	A	A	A	A	A	A	A	A	A	A	A	A	A	A	A	A	A	A	A	A	A	A	A	A	A	A	A	A	A	A	A	A	A	A
148PXC	A	A	A	A	A	A	A	A	A	A	A	A	A	A	A	A	A	A	A	A	A	A	A	A	A	A	A	A	A	A	A	A	A	A	A	A	A	A	A	A	A	A	A	A	A	A	A	A	A
152PXC	B	B	B	B	B	B	B	B	B	B	B	B	B	B	B	B	B	B	B	B	B	B	B	B	B	B	B	B	B	B	B	B	B	B	B	B	B	B	B	B	B	B	B	B	B	B	B	B	B
153PXC	NA	NA	NA	NA	NA	NA	NA	NA	NA	NA	NA	NA	NA	NA	NA	NA	NA	NA	NA	NA	NA	NA	NA	NA	NA	NA	NA	NA	NA	NA	NA	NA	NA	NA	NA	NA	NA	NA	NA	NA	NA	NA	NA	NA	NA	NA	NA	NA	NA
155PXC	B	NA	NA	NA	NA	NA	NA	NA	NA	NA	NA	NA	NA	NA	B	B	NA	NA	NA	A	A	NA	A	NA	NA	NA	NA	NA	NA	NA	NA	NA	NA	NA	NA	A	A	A	A	A	NA	NA	NA	NA	NA	NA	NA	A	A
156PXC	B	B	B	B	B	B	B	B	B	B	B	B	B	B	B	B	B	B	B	B	B	B	B	B	B	B	B	B	B	B	B	B	B	B	B	B	B	B	B	B	B	B	B	B	B	B	B	B	B
157PXC	B	B	B	B	B	B	B	B	B	B	B	B	B	B	B	B	B	B	B	B	B	B	B	B	B	B	B	B	B	B	B	B	B	B	B	B	B	B	B	B	B	B	B	B	B	B	B	B	B
158PXC	A	A	A	A	A	A	A	A	A	A	B	B	B	B	B	B	B	B	B	B	B	B	B	B	B	B	B	B	B	B	B	B	B	B	B	B	B	NA	NA	NA	NA	NA	NA	NA	NA	NA	NA	NA	NA
159PXC	A	A	A	A	A	A	A	A	A	A	NA	NA	NA	NA	NA	NA	NA	NA	B	B	B	B	B	B	B	B	B	B	B	B	B	B	B	B	B	B	B	B	B	B	B	B	B	B	B	B	B	B	B
160PXC	NA	NA	NA	NA	NA	NA	NA	NA	NA	NA	NA	NA	NA	NA	B	B	NA	NA	NA	A	A	NA	A	NA	NA	NA	NA	NA	NA	NA	NA	NA	A	NA	NA	A	A	A	A	A	A	A	NA	NA	NA	NA	NA	NA	A
161PXC	A	A	A	A	A	A	A	A	A	A	A	A	A	A	A	A	A	A	A	A	A	A	A	A	A	A	A	A	A	A	A	A	A	A	A	A	A	A	A	A	A	A	A	A	A	A	A	A	A
162PXC	A	A	A	A	A	A	A	A	A	A	A	A	A	A	A	A	A	A	A	A	A	A	A	A	A	A	A	A	A	A	A	A	A	A	A	A	A	A	A	A	A	A	A	A	A	A	A	A	A
163PXC	B	B	B	B	B	B	B	B	B	B	B	B	B	B	B	B	B	B	B	B	B	B	B	B	B	B	B	B	B	B	B	B	B	B	B	B	B	B	B	B	B	B	B	B	B	B	B	B	B
164PXC	B	B	B	B	B	B	B	B	B	B	B	B	B	B	B	B	B	B	B	B	B	B	B	B	B	B	B	B	B	B	B	B	B	B	B	B	B	B	B	B	B	B	B	B	B	B	B	B	B
165PXC	A	A	A	A	A	A	A	A	A	A	A	A	A	A	A	A	A	A	A	A	A	A	A	A	A	A	A	A	A	A	A	A	A	A	A	A	A	A	A	A	A	A	A	A	A	A	A	A	A
167PXC	B	B	B	B	B	B	B	B	B	B	B	B	B	B	B	B	B	B	B	B	B	B	B	B	B	B	B	B	B	B	B	B	B	B	B	B	B	B	B	B	B	B	B	B	B	B	B	B	B
168PXC	A	A	A	A	A	A	A	A	A	A	A	A	A	A	A	A	A	A	A	A	A	A	A	A	A	A	A	A	A	A	A	A	A	A	A	A	B	B	B	B	B	B	B	B	B	B	B	B	B
170PXC	B	B	B	B	B	B	B	B	B	B	B	B	B	B	B	B	B	B	B	B	B	B	B	B	B	B	B	B	B	B	B	B	B	B	B	B	B	B	B	B	B	B	B	B	B	B	B	B	B
172PXC	A	A	A	A	A	A	A	A	A	A	A	A	A	A	A	A	A	A	A	A	A	A	A	A	A	A	A	A	A	A	A	A	A	A	A	A	A	A	A	A	A	A	A	A	A	A	A	A	A
173PXC	B	B	B	B	B	B	B	B	B	B	B	B	B	B	B	B	B	B	B	B	B	B	B	B	B	B	B	B	B	B	B	B	B	B	B	B	B	B	B	B	B	B	B	B	B	B	B	B	B
174PXC	B	B	B	B	B	B	B	B	B	B	B	B	B	B	B	B	B	B	B	B	B	B	B	B	B	B	B	B	B	B	B	B	B	B	B	B	B	B	B	B	B	B	B	B	B	B	B	B	B
176PXC	A	A	A	A	A	A	A	A	A	A	A	A	A	A	A	A	A	A	A	A	A	A	A	A	A	A	A	A	A	A	A	A	A	A	A	A	A	A	A	A	A	A	A	A	A	A	A	A	A
177PXC	B	B	B	B	B	B	B	B	B	B	B	B	B	B	B	B	B	B	B	B	B	B	B	B	B	B	B	B	B	B	B	B	B	B	B	B	B	B	B	B	B	B	B	B	B	B	B	B	B
180PXC	B	B	B	B	B	B	B	B	B	B	B	B	B	B	B	B	B	B	B	B	B	B	B	B	B	B	B	B	B	B	B	B	B	B	B	B	B	B	B	B	B	B	B	B	B	B	B	B	B
181PXC	NA	NA	NA	NA	NA	NA	NA	NA	NA	NA	NA	NA	NA	NA	NA	NA	NA	NA	NA	NA	NA	NA	NA	NA	NA	NA	NA	NA	NA	NA	NA	NA	NA	NA	NA	NA	NA	NA	NA	NA	NA	NA	NA	NA	NA	NA	NA	NA	NA
182PXC	A	A	A	A	A	A	A	A	A	A	A	A	A	A	A	A	A	A	A	A	A	A	A	A	NA	NA	NA	NA	NA	NA	NA	NA	NA	NA	NA	NA	NA	NA	NA	NA	NA	NA	NA	NA	NA	NA	NA	NA	NA
185PXC	A	A	A	A	A	A	A	A	A	A	A	A	A	A	A	A	A	A	A	A	A	A	A	A	A	A	A	A	A	A	A	A	A	A	A	A	A	A	A	A	A	A	A	A	A	A	A	A	A
187PXC	NA	NA	NA	NA	NA	NA	NA	NA	NA	NA	NA	NA	NA	NA	NA	NA	NA	NA	NA	NA	NA	NA	NA	NA	NA	NA	NA	NA	NA	NA	NA	NA	NA	NA	NA	NA	NA	NA	NA	NA	NA	NA	NA	NA	NA	NA	NA	NA	NA
188PXC	A	A	A	A	A	A	A	A	A	A	A	A	A	A	A	A	A	A	A	A	A	A	A	A	A	A	A	A	A	A	A	A	A	A	A	A	A	A	A	A	A	A	A	A	A	A	A	A	A
189PXC	NA	NA	NA	NA	NA	NA	NA	NA	NA	NA	NA	NA	NA	NA	NA	NA	NA	NA	NA	NA	NA	NA	NA	NA	NA	NA	NA	NA	NA	NA	NA	NA	NA	NA	NA	NA	NA	NA	NA	NA	NA	NA	NA	NA	NA	NA	NA	NA	NA
190PXC	B	B	B	B	B	B	B	B	B	B	B	B	B	B	B	B	B	B	B	B	B	B	B	B	B	B	B	B	B	B	B	B	B	B	B	B	B	B	B	B	B	B	B	B	B	B	B	B	B
200PXC	A	A	A	A	A	A	A	A	A	A	A	A	A	A	A	A	A	A	A	A	A	A	A	A	A	A	A	A	A	A	A	A	A	A	A	A	A	A	A	A	A	A	A	A	A	A	A	A	A
201PXC	A	A	A	A	A	A	A	A	A	A	A	A	A	A	A	A	A	A	A	A	A	A	A	A	A	A	A	A	A	A	A	A	A	A	A	A	A	A	A	A	A	A	A	A	A	A	A	A	A
202PXC	NA	NA	NA	NA	NA	NA	NA	B	B	B	B	B	B	B	B	B	B	B	B	B	B	B	B	B	B	B	B	B	B	B	B	B	B	B	B	B	B	B	B	B	B	B	B	B	B	B	B	B	B
203PXC	A	A	A	A	A	A	A	A	A	A	A	A	A	A	A	A	A	A	A	A	A	A	A	A	A	A	A	A	A	A	A	A	A	A	A	A	A	A	A	A	A	A	A	A	A	A	A	A	A
204PXC	A	A	A	A	A	A	A	A	A	A	A	A	A	A	A	A	A	A	A	A	A	A	A	A	A	A	A	A	A	A	A	A	A	A	A	A	A	A	A	A	A	A	A	A	A	A	A	A	A
205PXC	B	B	A	A	A	A	A	NA	NA	NA	NA	NA	NA	NA	NA	NA	NA	NA	NA	NA	NA	NA	NA	NA	NA	NA	NA	NA	NA	NA	NA	NA	NA	NA	NA	NA	NA	NA	NA	NA	NA	NA	NA	NA	NA	NA	NA	NA	NA
206PXC	A	A	A	A	A	A	A	A	A	A	A	A	A	A	A	A	A	A	A	A	A	A	A	A	A	A	A	A	A	A	A	A	A	A	A	A	A	A	A	A	A	A	A	A	NA	NA	NA	NA	NA
207PXC	NA	NA	NA	NA	NA	NA	NA	NA	NA	NA	NA	NA	NA	NA	NA	NA	NA	NA	NA	NA	NA	NA	NA	NA	NA	NA	NA	NA	NA	NA	NA	NA	NA	NA	NA	NA	NA	NA	NA	NA	NA	NA	NA	NA	NA	NA	NA	NA	NA
208PXC	B	B	B	B	B	B	B	B	B	B	B	B	B	B	B	B	B	B	B	B	B	B	B	B	B	B	B	B	B	B	B	B	B	B	B	B	B	B	B	B	B	B	B	B	B	B	B	B	B
209PXC	A	A	A	A	A	A	A	A	A	A	A	A	A	A	A	A	A	A	A	A	A	A	A	A	A	A	A	A	A	A	A	A	A	A	A	A	A	A	A	A	A	A	A	A	A	A	A	A	A
210PXC	B	B	B	B	B	B	B	B	B	B	B	B	B	B	B	B	B	B	B	B	B	B	B	B	B	B	B	B	B	B	B	B	B	B	B	B	B	B	B	B	B	B	B	B	B	B	B	B	B
211PXC	B	B	B	B	B	B	NA	NA	NA	NA	NA	NA	NA	NA	NA	NA	NA	NA	NA	B	B	B	B	B	B	B	B	B	B	B	B	B	B	B	B	B	B	B	B	B	B	B	B	B	B	B	B	B	B
212PXC	A	A	A	A	A	A	A	A	A	A	A	A	A	A	A	A	A	A	A	A	A	A	A	A	A	A	A	A	A	A	A	A	A	A	A	A	A	A	A	A	A	A	A	A	A	A	A	A	A
213PXC	A	A	A	A	A	A	A	A	A	A	A	NA	A	A	A	A	A	A	A	A	A	A	A	A	A	A	A	A	A	A	A	A	A	A	A	A	A	A	A	A	A	A	A	A	A	A	A	A	A
214PXC	A	A	A	A	A	NA	NA	NA	NA	NA	NA	NA	NA	NA	NA	NA	NA	NA	NA	NA	NA	NA	NA	NA	NA	NA	NA	NA	NA	NA	NA	NA	NA	NA	NA	NA	NA	NA	NA	A	NA	NA	NA	NA	A	A	A	A	A
215PXC	B	B	B	B	B	A	A	A	A	A	A	A	A	A	A	A	A	A	A	A	A	A	A	A	A	A	A	A	A	A	A	A	A	A	A	A	A	A	A	A	A	A	A	A	A	A	A	A	A
216PXC	A	A	A	A	A	A	A	A	A	A	A	A	A	A	A	A	A	A	A	A	A	A	A	A	A	A	A	A	A	A	A	A	A	A	A	A	A	A	A	A	A	A	A	A	A	A	A	A	A
217PXC	A	A	A	A	A	A	A	A	A	A	A	A	A	A	A	A	A	A	A	A	A	A	A	A	A	A	A	A	A	A	A	A	A	A	A	A	A	A	A	A	A	A	A	A	A	A	A	A	A
218PXC	B	B	B	B	B	B	B	B	B	B	B	B	B	B	B	B	B	B	B	B	B	B	B	B	B	B	B	B	B	B	B	B	B	B	B	B	B	B	B	B	B	B	B	B	B	B	B	B	B
219PXC	B	B	B	B	B	B	B	B	B	B	B	B	B	B	B	B	B	B	B	B	B	B	B	B	B	B	B	B	B	B	B	B	B	B	B	B	B	B	B	B	B	B	B	B	B	B	B	B	B
220PXC	B	B	B	B	B	B	B	B	B	B	B	B	B	B	B	B	B	B	B	B	B	B	B	B	B	B	B	B	B	B	B	B	B	B	B	B	B	B	B	B	B	B	B	B	B	B	B	B	B
221PXC	A	A	A	A	A	A	A	A	A	A	A	A	A	A	A	A	A	A	A	A	A	A	A	A	A	A	A	A	A	A	A	A	A	A	A	A	A	A	A	A	A	A	A	A	A	A	A	A	A
222PXC	A	A	A	A	A	A	A	A	A	A	A	A	A	NA	NA	A	A	A	A	NA	NA	A	A	A	A	A	A	A	A	A	A	A	A	A	A	A	A	A	A	A	A	A	NA	A	A	A	A	A	A
223PXC	B	B	B	B	B	B	B	B	NA	B	NA	NA	B	NA	NA	B	B	B	A	NA	NA	A	A	A	NA	NA	NA	A	NA	A	NA	NA	A	A	A	NA	NA	A	A	A	A	A	A	NA	A	A	A	A	NA
224PXC	A	A	A	A	A	A	A	A	A	A	A	A	A	A	A	A	A	A	A	A	A	A	A	A	A	A	A	A	A	A	A	A	A	A	A	A	A	A	A	A	A	A	A	A	A	A	A	A	A
225PXC	B	B	B	B	B	B	B	B	B	B	B	B	B	B	B	B	B	B	B	B	B	B	B	B	B	B	B	B	B	B	B	B	B	B	B	B	B	B	B	B	B	B	B	B	B	B	B	B	B
226PXC	B	B	B	B	B	B	B	A	A	A	A	A	A	A	A	A	A	A	A	A	A	A	A	A	A	A	A	A	A	A	A	A	A	A	A	A	A	A	A	A	A	A	A	A	A	A	A	A	A
230PXC	A	A	A	A	A	A	A	A	A	A	A	A	A	A	A	A	A	A	A	A	A	A	A	A	A	A	A	A	A	A	A	A	A	A	A	A	A	A	A	A	A	A	A	A	A	A	A	A	A
231PXC	B	B	B	B	B	B	B	B	B	B	B	B	B	B	B	B	B	B	B	B	B	B	B	B	B	B	B	B	B	B	B	B	B	B	B	B	B	B	B	B	B	B	B	B	B	B	B	B	B
232PXC	A	A	A	A	A	A	A	A	A	A	A	A	A	A	A	A	A	A	A	A	A	A	A	A	A	A	A	A	A	A	A	A	A	A	A	A	A	A	A	A	A	A	A	A	A	A	A	A	A
234PXC	B	B	B	B	B	B	B	B	B	B	B	B	B	B	B	B	B	B	B	B	B	B	B	B	B	B	B	B	B	B	B	B	B	B	B	B	B	B	B	B	B	B	B	B	B	B	B	B	B
235PXC	A	A	A	A	A	A	A	A	A	A	A	A	A	A	A	A	A	A	A	A	A	A	A	A	A	A	A	A	A	A	A	A	A	A	A	A	A	A	A	A	A	A	A	A	A	A	A	A	A
236PXC	B	B	B	B	B	B	B	B	B	B	B	B	B	B	B	B	B	B	B	B	B	B	B	B	B	B	B	B	B	B	B	B	B	B	B	B	B	B	B	B	B	B	B	B	B	B	B	B	B
237PXC	B	B	B	B	B	B	B	B	B	B	B	B	B	B	B	B	B	B	B	B	B	B	B	B	B	B	B	B	B	B	B	B	B	B	B	B	B	B	B	B	B	B	B	B	B	B	B	B	B
238PXC	B	B	B	B	B	B	B	B	B	B	B	B	B	B	B	B	B	B	B	B	B	B	B	B	B	B	B	B	B	B	B	B	B	B	B	B	B	B	B	B	B	B	B	B	B	B	B	B	B
239PXC	NA	NA	NA	NA	NA	NA	NA	NA	NA	NA	NA	NA	NA	NA	NA	NA	NA	NA	NA	NA	NA	NA	NA	NA	NA	NA	NA	NA	NA	NA	NA	A	A	A	A	A	A	A	A	A	A	A	A	NA	A	A	A	A	A
242PXC	A	A	A	A	A	A	A	A	A	A	A	A	A	A	A	A	A	A	A	A	A	A	A	A	A	A	A	A	A	A	A	A	A	A	A	A	A	A	A	A	A	A	A	A	A	A	A	A	A
243PXC	A	A	A	A	A	A	A	A	B	B	B	B	B	B	NA	B	B	B	B	B	B	B	B	A	A	A	A	A	A	A	A	A	A	A	A	A	A	A	A	A	A	A	A	A	A	A	A	A	NA
244PXC	B	B	B	B	B	B	B	B	B	B	B	B	B	B	B	B	B	B	B	B	B	B	B	B	B	B	B	B	B	B	B	B	B	B	B	B	B	B	B	B	B	B	B	B	B	B	B	B	B
246PXC	B	B	B	B	B	B	B	B	B	B	B	B	B	B	B	B	B	B	B	B	B	B	B	B	B	B	B	B	B	B	B	B	B	B	B	B	B	B	B	B	B	B	B	B	B	B	B	B	B
[truncated: 871 more columns]

## Sheet: Suppl. Data 1_input data ch01
	X2PXC	X3PXC	X4PXC	X5PXC	X6PXC	X7PXC	X8PXC	X9PXC	X10PXC	X11PXC	X13PXC	X16PXC	X19PXC	X20PXC	X21PXC	X22PXC	X24PXC	X27PXC	X28PXC	X31PXC	X32PXC	X33PXC	X34PXC	X35PXC	X36PXC	X37PXC	X38PXC	X39PXC	X41PXC	X42PXC	X45PXC	X47PXC	X48PXC	X49PXC	X50PXC	X52PXC	X53PXC	X54PXC	X55PXC	X56PXC	X57PXC	X58PXC	X61PXC	X65PXC	X66PXC	X67PXC	X69PXC	X70PXC	X71PXC
1	A	A	B	A	A	B	B	A	X	X	A	B	A	B	A	B	B	A	A	B	A	A	A	A	X	A	A	A	X	A	B	B	A	-	-	B	B	A	B	B	A	X	B	A	A	B	A	B	A
100001	A	A	B	A	A	B	B	A	X	X	A	B	A	B	A	B	B	A	A	B	A	A	A	A	X	A	A	A	X	A	B	B	A	A	A	B	B	A	B	B	A	X	B	A	A	B	A	B	A
200001	A	A	B	A	A	B	B	A	X	A	A	B	A	B	A	B	B	A	A	B	A	A	A	A	X	A	A	A	X	A	B	B	A	A	A	B	B	A	B	B	A	X	B	A	A	B	A	B	A
300001	A	A	B	A	A	B	B	A	X	A	A	B	A	B	A	B	B	A	A	B	A	A	A	A	X	A	A	A	X	A	B	B	A	A	-	B	B	A	B	B	A	X	B	A	A	B	A	B	A
400001	A	A	B	A	A	B	B	A	X	A	A	B	A	B	A	B	B	A	A	B	A	A	A	A	X	A	A	A	X	A	B	B	A	A	A	B	B	A	B	X	A	X	B	A	A	B	A	B	A
500001	A	A	B	A	A	B	B	A	X	A	B	B	A	B	A	B	B	A	A	B	A	A	A	A	X	A	A	A	X	A	B	B	A	-	A	B	B	A	B	X	A	X	B	A	A	B	A	B	A
600001	A	A	B	A	A	B	B	B	X	A	B	B	A	B	A	B	B	A	A	B	A	A	A	A	X	A	A	A	X	A	B	B	A	-	A	B	B	A	B	X	A	X	B	A	A	B	A	B	A
700001	A	A	B	A	A	B	B	B	X	A	B	B	A	B	A	B	B	A	A	B	A	A	A	A	X	A	A	A	X	A	B	B	A	-	-	B	B	A	B	X	A	X	B	A	A	B	A	B	A
800001	A	A	B	A	A	B	B	B	X	A	B	B	A	B	A	B	B	A	A	B	A	A	A	A	X	A	A	A	X	A	X	B	A	-	-	B	B	A	B	X	A	X	B	A	A	B	A	B	A
900001	A	B	B	A	A	B	B	B	X	A	B	B	A	B	A	B	B	A	A	B	A	A	A	A	X	A	A	A	X	A	X	B	A	-	A	B	B	A	B	X	A	X	B	A	A	B	A	B	A
1000001	A	B	B	A	A	B	B	B	X	A	A	B	A	B	A	B	B	A	A	B	A	A	A	A	X	A	A	A	X	A	X	B	A	-	-	B	B	A	B	X	A	X	B	A	A	B	A	B	A
1100001	A	B	B	A	A	B	B	B	X	A	A	B	A	B	A	B	B	A	A	B	A	A	A	A	X	A	A	A	X	A	X	B	A	-	-	B	B	A	B	X	A	X	B	A	A	B	A	B	A
1200001	A	B	B	A	A	B	B	A	X	A	A	B	A	B	A	B	B	A	A	B	A	A	A	A	X	A	A	A	X	A	X	B	A	-	-	B	B	A	-	X	A	X	B	A	A	B	A	B	A
1300001	A	B	B	A	A	B	B	A	X	A	A	B	A	B	A	B	B	A	A	B	A	A	A	A	X	A	A	A	X	A	X	B	A	-	-	B	B	A	B	X	A	X	B	A	A	B	A	B	A
1400001	A	B	B	A	A	B	B	A	X	A	A	B	A	B	A	B	B	A	A	B	A	A	A	A	X	A	A	A	X	A	X	B	A	-	A	B	B	A	B	X	A	X	B	A	A	B	A	B	A
1500001	A	B	B	A	A	B	B	A	X	A	A	B	A	B	A	B	B	A	A	B	A	A	A	A	X	A	A	A	X	A	X	B	A	A	-	B	B	A	B	X	A	X	B	A	A	B	A	B	A
1600001	A	B	B	A	A	B	B	A	X	A	A	B	A	B	A	B	B	A	A	B	A	A	A	A	X	A	A	A	X	A	X	B	A	-	-	B	B	A	B	X	A	X	B	A	A	B	A	B	A
1700001	A	B	B	A	A	B	B	A	X	A	A	B	A	B	A	B	B	A	A	B	A	A	A	A	X	A	A	A	X	A	X	B	A	-	-	B	B	A	B	X	A	X	B	A	A	B	A	B	A
1800001	A	B	B	A	A	B	B	A	X	A	A	B	A	B	A	B	B	A	A	B	A	A	A	A	X	A	A	A	X	A	X	B	A	-	A	B	B	A	B	X	A	B	B	A	A	B	A	B	A
1900001	A	B	B	A	A	A	B	A	X	A	A	B	A	B	A	B	B	A	A	B	A	A	A	A	X	A	A	A	X	A	X	A	A	-	-	B	B	A	B	X	A	B	B	A	A	B	A	B	A
2000001	A	B	B	A	A	A	B	A	X	A	A	B	A	B	A	B	B	A	A	B	A	A	A	A	X	A	A	A	X	A	X	A	A	A	A	B	B	A	B	X	A	B	B	A	A	B	A	B	A
2100001	A	B	B	A	A	A	B	A	X	A	A	B	A	B	A	B	B	A	A	B	A	A	A	A	X	A	A	A	X	A	X	A	A	-	-	B	B	A	B	X	A	B	B	A	A	B	A	B	A
2200001	A	B	B	A	A	A	B	A	X	A	A	B	A	B	A	B	B	A	A	B	A	A	A	A	X	A	A	A	X	A	X	A	A	-	A	B	B	A	B	X	A	B	B	A	A	B	A	B	A
2300001	A	B	B	A	A	A	B	A	X	A	A	B	A	B	A	B	B	A	A	B	A	A	A	A	X	A	A	A	X	A	X	A	A	-	-	B	B	A	B	X	A	B	B	A	A	B	A	B	A
2400001	A	B	B	A	A	A	B	A	X	A	A	B	A	B	A	B	B	A	A	B	A	A	A	A	X	A	A	A	X	A	X	A	A	-	-	B	B	A	B	X	A	B	B	A	A	B	A	B	A
2500001	A	B	B	A	A	A	B	A	X	A	A	B	A	B	A	B	B	A	A	B	A	A	A	A	X	A	A	A	X	A	X	B	A	-	-	B	B	A	B	X	A	B	B	A	A	B	A	B	A
2600001	A	B	B	A	A	A	B	A	X	A	A	B	A	B	A	B	B	A	A	B	A	A	A	A	X	A	A	A	X	A	X	B	A	-	-	B	B	A	B	X	A	B	B	A	A	B	A	B	A
2700001	A	B	B	A	A	A	B	A	X	A	A	B	A	B	A	B	B	A	A	B	A	A	A	A	X	A	A	A	X	A	X	B	A	A	A	B	B	A	B	X	A	B	B	A	A	B	A	B	A
2800001	A	B	B	A	A	A	B	A	X	A	A	B	A	B	A	B	B	A	A	B	A	A	A	A	X	A	A	A	X	A	X	B	A	-	-	B	B	A	B	X	A	B	B	A	A	B	A	B	A
2900001	A	B	B	A	A	A	B	A	X	A	A	B	A	B	A	B	B	A	A	B	A	A	A	A	X	A	A	A	X	A	X	B	A	-	-	B	B	A	B	X	A	B	B	A	A	B	A	B	A
3000001	A	B	B	A	A	A	B	A	X	A	A	B	A	B	A	B	B	A	A	B	A	A	A	A	X	A	A	A	X	A	X	B	A	A	-	B	B	A	B	X	A	B	B	A	A	B	A	B	A
3100001	A	B	B	A	A	A	B	A	X	A	A	B	A	B	A	B	B	A	A	B	A	A	A	A	X	A	A	A	X	A	X	B	A	-	A	B	B	A	B	X	A	B	B	A	A	B	A	B	A
3200001	A	B	B	A	A	A	B	A	X	A	A	B	A	B	A	B	B	A	A	B	A	A	A	A	X	A	A	A	X	A	X	B	A	-	-	B	B	A	B	X	A	B	B	A	A	B	A	B	A
3300001	A	B	B	A	A	A	B	A	X	A	A	B	A	B	A	B	B	A	A	B	A	A	A	A	X	A	A	A	X	A	X	B	A	A	A	B	B	A	B	X	A	B	B	A	A	B	A	B	A
3400001	A	B	B	A	A	A	B	A	X	A	A	B	A	B	A	B	B	A	A	B	A	A	A	A	X	A	A	A	X	A	X	B	A	-	-	X	B	A	B	X	A	B	B	A	A	B	A	B	A
3500001	A	B	B	A	A	A	B	A	X	A	A	B	A	B	A	B	B	A	A	B	A	A	A	A	X	A	A	A	X	A	X	B	A	-	A	X	B	A	B	X	A	B	B	A	A	B	A	B	A
3600001	A	B	B	A	A	A	B	A	X	A	A	B	A	B	A	B	B	A	A	B	A	A	A	A	X	A	A	A	X	A	X	B	A	-	-	X	B	A	B	X	A	B	B	A	A	B	A	B	A
3700001	A	B	B	A	A	A	B	A	X	A	A	B	A	B	A	B	B	A	A	B	A	A	A	A	X	A	A	A	X	A	X	B	A	A	A	X	B	A	B	X	A	B	B	A	A	B	A	B	A
3800001	A	B	B	A	A	A	B	A	X	A	A	B	A	B	A	B	B	A	A	B	A	A	A	A	X	A	A	A	X	A	X	B	A	A	-	X	B	A	B	X	A	B	B	A	A	B	A	B	A
3900001	A	B	B	B	A	A	B	A	X	A	A	B	A	B	A	B	B	A	A	B	A	A	A	A	X	A	A	A	X	A	X	B	A	-	-	X	B	A	B	X	A	B	B	A	A	B	A	B	A
4000001	A	B	B	B	A	A	B	A	X	A	A	B	A	B	A	B	B	A	A	B	A	A	A	A	X	A	A	A	X	A	X	B	A	-	A	X	B	A	B	X	A	B	B	A	A	B	A	B	A
4100001	A	B	B	B	A	A	B	A	X	A	A	B	A	B	A	B	B	A	A	B	A	A	A	A	X	A	A	A	X	A	X	B	A	A	-	X	B	A	B	X	A	B	B	A	A	B	A	B	A
4200001	A	B	B	B	A	A	B	A	X	A	A	B	A	B	A	B	B	A	A	B	A	A	A	A	X	A	A	A	X	A	X	B	A	-	A	X	B	A	B	X	A	B	B	A	A	B	A	B	A
4300001	A	B	B	B	A	A	B	A	X	A	A	B	A	B	A	B	B	A	A	B	A	A	A	A	X	A	A	A	X	A	X	B	A	A	A	X	B	A	B	X	A	B	B	A	A	B	A	B	A
4400001	A	B	B	B	A	A	B	A	A	A	A	B	A	B	A	B	B	A	A	B	A	A	A	A	X	A	A	A	X	A	X	B	A	-	-	X	B	A	B	X	A	B	B	A	A	B	A	B	A
4500001	A	B	B	B	A	A	B	A	A	A	A	B	A	B	A	B	B	A	A	B	A	A	A	A	X	A	A	A	X	A	X	B	A	-	A	X	B	A	B	X	A	B	B	A	A	B	A	B	A
4600001	A	B	B	B	A	A	B	A	A	A	A	B	A	B	A	B	B	A	A	B	A	A	A	A	X	A	A	A	X	A	X	B	A	-	A	X	B	A	B	X	A	B	B	A	A	B	A	B	A
4700001	A	B	B	B	X	A	B	A	A	A	A	B	A	B	A	B	B	A	A	B	A	A	A	A	X	A	A	X	X	A	X	B	A	-	-	X	B	A	B	X	A	B	B	A	A	B	A	B	A
4800001	A	B	B	B	A	A	B	A	A	A	A	B	A	B	A	B	B	A	A	B	A	A	A	A	X	A	A	A	X	A	X	B	A	-	-	X	B	A	B	X	A	B	B	A	A	B	A	B	A
4900001	A	B	B	B	A	A	B	A	A	A	A	B	A	B	A	B	B	A	A	B	A	A	A	A	X	A	A	A	X	A	X	B	A	-	A	X	B	A	B	X	A	B	B	A	A	B	A	B	A
5000001	A	B	B	B	A	A	B	A	A	A	A	B	A	B	A	B	B	A	A	B	X	A	A	A	X	A	A	A	X	A	X	B	A	-	A	X	B	A	B	X	A	B	B	A	A	B	A	B	A
5100001	A	B	B	B	A	A	B	A	A	A	A	B	A	B	A	B	B	A	A	B	X	A	A	A	X	A	A	A	X	A	X	B	A	-	A	X	B	A	B	X	A	B	B	A	A	B	A	B	A
5200001	A	B	B	B	A	A	B	A	A	A	A	B	A	B	A	B	B	A	A	B	X	A	A	A	X	A	A	A	X	A	X	B	A	-	-	X	B	A	B	X	A	B	B	A	A	B	A	B	A
5300001	A	B	B	B	A	A	B	A	A	A	A	B	A	B	A	B	B	A	A	B	X	A	A	A	X	A	A	A	X	A	X	B	A	-	-	X	B	A	B	X	A	B	B	A	A	B	A	B	A
5400001	A	B	B	B	A	A	B	A	A	A	A	B	A	B	A	B	B	A	A	B	X	A	A	A	X	A	A	A	X	A	X	B	A	A	A	X	B	A	B	X	A	B	B	A	A	B	A	B	A
5500001	A	B	B	B	A	A	B	A	A	A	A	B	A	B	A	B	B	A	A	B	X	A	A	A	X	A	A	A	X	A	X	B	A	-	-	X	B	A	B	X	A	B	B	A	A	B	A	B	A
5600001	A	B	B	B	A	A	B	A	A	A	A	B	A	B	A	B	B	A	A	B	X	A	A	A	X	A	A	A	X	A	X	B	A	-	A	X	B	A	B	X	A	B	B	A	A	B	A	B	A
5700001	A	B	B	B	A	A	B	A	A	A	A	B	A	B	A	B	B	A	A	B	X	A	A	A	X	A	A	A	X	A	X	B	A	-	A	X	B	A	B	X	A	B	B	A	A	B	A	B	A
5800001	A	B	B	B	A	A	B	A	A	A	A	B	A	B	A	B	B	A	A	B	X	A	A	A	X	A	A	A	X	A	X	B	A	-	A	X	B	A	B	X	A	B	B	A	A	B	A	B	A
5900001	A	B	B	B	A	A	B	A	A	A	A	B	A	B	A	B	B	-	A	B	X	A	A	A	X	A	A	A	X	A	X	B	A	-	-	X	-	A	-	X	A	B	B	A	A	B	A	B	A
6100001	A	B	B	B	A	A	A	A	A	A	A	B	A	B	A	B	B	A	A	B	X	A	A	A	X	A	A	A	X	A	X	B	A	-	-	X	B	A	B	A	A	B	B	A	A	B	A	B	A
6200001	A	B	B	B	A	A	A	A	A	A	A	B	A	B	A	B	B	A	A	B	X	A	A	A	X	A	A	A	X	A	X	B	A	-	-	X	B	A	B	A	A	B	B	A	A	B	A	B	A
6300001	A	B	B	B	A	A	A	A	A	A	A	B	A	B	A	B	B	A	A	B	X	A	A	A	X	A	A	A	X	A	X	B	A	-	-	X	B	A	B	A	A	B	B	A	A	B	A	B	A
6400001	A	B	B	B	A	A	A	A	A	A	A	B	A	B	A	B	B	A	A	B	X	A	A	A	X	A	A	A	X	A	X	B	A	-	-	X	-	A	-	A	A	B	B	A	A	B	A	B	A
6500001	A	B	B	B	A	B	A	A	A	A	A	B	A	B	A	B	B	A	A	B	X	A	A	A	X	A	A	A	X	A	X	B	A	-	A	X	B	A	B	A	A	B	B	A	A	B	A	B	A
6600001	A	B	B	B	A	B	A	A	A	A	A	B	A	B	A	B	B	A	A	B	X	A	A	A	X	A	A	A	X	A	X	B	A	-	-	X	B	A	B	A	A	B	B	A	A	B	A	B	A
6800001	A	B	B	B	A	B	A	A	A	A	A	B	A	B	A	B	B	A	A	B	X	A	A	A	X	A	A	A	X	A	X	B	A	-	-	X	-	A	-	A	A	B	B	A	A	B	A	B	A
6900001	A	B	B	B	A	B	A	A	A	A	A	B	A	B	A	B	B	A	A	B	X	A	A	A	X	A	A	A	X	A	X	B	A	-	A	X	B	A	B	A	A	B	B	A	A	B	A	B	A
7000001	A	B	B	B	A	B	A	A	A	A	A	B	A	B	A	B	B	A	A	B	X	A	A	A	X	A	A	A	X	A	X	B	A	A	A	X	B	A	B	A	A	B	B	A	A	B	A	B	A
7100001	A	B	B	B	A	B	A	A	A	A	A	B	A	B	A	B	B	A	A	B	X	A	A	A	X	A	A	A	X	A	X	B	A	-	A	X	B	A	B	A	A	B	B	A	A	B	A	B	A
7200001	A	B	B	B	A	B	A	A	A	A	A	B	A	B	A	B	B	A	A	B	X	A	A	A	X	A	A	A	X	A	X	B	A	-	A	X	B	A	B	A	A	B	B	A	A	B	A	B	A
7300001	A	B	B	B	A	B	A	A	A	A	A	B	A	B	A	B	B	A	A	B	X	A	A	A	X	A	A	A	X	A	X	B	A	-	A	X	B	A	B	A	A	B	B	A	A	B	A	B	A
7400001	A	B	B	B	A	B	A	A	A	A	A	B	A	B	A	B	B	A	A	B	A	A	A	A	X	A	A	A	X	A	X	B	A	B	A	X	B	A	B	A	A	B	B	A	A	B	A	B	A
7500001	A	B	B	B	A	B	A	A	A	A	A	B	A	B	A	B	B	A	A	B	A	A	A	A	X	A	A	A	X	A	X	B	A	-	-	X	B	A	B	A	A	B	B	A	A	B	A	B	A
7600001	A	B	B	B	A	B	A	A	A	A	A	B	A	B	A	B	B	A	A	B	A	A	A	A	X	A	A	A	X	A	X	B	A	-	-	X	B	A	B	A	A	B	B	A	A	B	A	B	A
7700001	X	B	B	B	A	B	A	A	A	A	A	B	A	B	A	B	B	A	A	B	A	A	A	A	X	A	A	A	X	A	X	B	A	-	A	X	B	A	B	A	A	B	B	A	A	B	A	B	A
7800001	X	B	B	B	A	B	A	A	A	A	A	A	A	B	A	B	B	A	A	B	A	A	A	B	X	A	A	A	X	A	X	B	A	-	A	X	B	A	B	A	A	B	B	A	A	B	A	B	A
7900001	X	B	B	B	A	B	A	A	A	A	A	A	A	B	A	B	B	A	A	B	A	A	A	B	X	A	A	A	X	A	X	B	A	B	A	A	B	A	B	A	A	B	B	A	A	B	A	B	A
8000001	X	B	B	B	A	B	A	A	A	A	A	A	A	B	A	B	B	A	A	B	A	A	A	B	X	A	A	A	X	A	X	B	A	-	A	A	B	A	B	A	A	B	B	A	A	B	A	B	A
8100001	X	B	B	B	A	B	A	A	A	A	A	A	A	B	A	B	B	A	A	B	A	A	A	B	X	A	A	A	X	A	X	B	A	-	-	A	B	A	B	A	A	B	B	A	A	B	A	B	A
8200001	X	B	B	B	A	B	A	A	A	A	A	A	B	B	A	B	B	A	A	B	A	A	A	B	X	A	A	A	X	A	X	B	A	-	-	A	B	A	X	A	A	B	B	A	A	B	A	B	A
8300001	X	X	B	B	A	B	A	A	A	A	A	A	B	B	A	B	B	A	A	B	A	A	A	B	X	A	A	A	X	A	X	B	A	-	A	A	B	A	X	A	A	B	B	A	A	B	B	B	A
8400001	X	X	B	B	A	B	A	A	A	A	A	A	B	B	A	B	B	A	A	B	A	A	A	B	X	A	A	A	X	A	X	B	A	-	A	A	B	A	X	A	A	B	B	A	A	B	B	B	A
8500001	X	X	B	B	B	B	A	A	A	A	A	A	B	B	A	B	B	A	A	B	A	A	A	B	A	A	A	A	X	A	X	B	A	B	A	A	B	A	X	A	A	B	B	A	A	B	B	B	A
8600001	X	X	B	B	B	B	A	A	A	A	A	A	B	B	A	B	B	A	A	B	A	A	A	B	A	A	A	X	X	A	X	B	A	B	A	A	B	A	X	A	A	B	B	A	A	B	B	B	A
8700001	X	X	B	B	B	B	A	A	A	A	A	A	B	B	A	B	B	A	A	B	A	A	A	B	A	A	A	X	X	A	X	B	A	-	-	A	B	A	X	A	A	B	B	A	A	B	B	B	A
8800001	-	X	B	B	A	B	A	A	A	A	A	A	B	B	A	-	B	-	A	B	A	A	A	B	A	A	A	A	X	A	X	B	A	-	-	A	-	A	-	A	A	B	B	A	A	B	B	B	A
8900001	X	X	B	B	A	B	A	A	A	A	A	A	B	B	A	B	B	A	A	B	A	A	A	B	A	A	A	A	X	A	X	B	A	-	A	A	B	A	X	A	A	B	B	A	A	B	B	B	A
9000001	X	X	B	B	A	B	A	A	A	A	A	A	B	B	A	B	B	A	A	B	A	A	A	B	A	A	A	A	X	A	X	B	A	-	A	A	B	A	-	A	A	B	B	A	A	B	B	B	A
9100001	X	X	B	B	A	B	A	A	A	A	A	A	B	B	A	B	B	A	A	B	A	A	A	B	A	A	A	A	X	A	X	B	A	-	-	A	B	A	-	A	A	B	B	A	A	B	B	B	A
9200001	X	X	B	B	A	B	A	A	A	A	A	A	B	B	A	B	B	A	A	B	A	A	A	B	A	A	A	A	X	A	X	B	A	-	A	A	B	A	X	A	A	B	B	A	A	B	B	B	A
9300001	B	-	B	-	-	B	B	A	A	-	-	A	B	B	A	-	B	A	-	B	A	A	A	B	A	A	A	A	X	-	-	B	A	-	-	A	-	A	-	A	-	B	B	-	A	B	B	-	A
9400001	B	X	B	B	A	B	B	A	A	A	A	A	B	B	A	-	B	A	A	B	A	A	A	B	A	A	A	A	X	A	X	B	A	-	-	A	-	A	-	A	A	B	B	A	A	B	B	B	A
9500001	B	-	B	-	-	B	-	-	-	-	-	-	-	B	A	-	-	-	A	B	A	-	-	B	A	A	-	A	X	A	-	B	A	-	-	A	-	A	-	A	A	-	-	-	-	-	-	-	A
9600001	B	-	B	B	A	B	-	A	-	-	-	A	-	B	A	-	-	-	A	B	A	A	A	-	A	A	A	A	X	-	X	B	A	-	-	A	-	A	-	A	-	-	B	-	A	B	B	B	A
9700001	B	-	B	B	A	B	B	-	A	A	A	-	B	B	-	-	-	A	A	B	A	-	A	A	A	-	A	-	X	A	X	B	A	-	-	A	-	A	-	A	-	-	B	-	A	B	B	B	A
9900001	B	X	B	-	A	B	-	A	-	-	-	A	B	B	A	-	-	-	A	B	A	A	A	A	A	-	A	A	X	X	-	B	A	-	-	-	-	A	-	A	-	-	-	X	-	-	B	B	-
10000001	-	-	B	-	-	-	-	A	-	-	A	A	B	B	A	-	B	-	-	B	A	A	-	-	A	-	A	A	X	-	X	B	A	-	-	A	-	-	-	-	A	-	B	-	A	B	B	B	A
10100001	-	-	B	B	A	B	-	-	A	A	A	A	B	B	A	B	B	A	A	B	A	A	A	A	A	A	A	A	X	X	-	B	A	-	-	A	-	A	-	A	A	B	B	-	A	B	B	B	A
10200001	-	-	-	-	-	-	-	-	-	-	-	-	-	-	-	-	-	-	A	B	-	-	-	-	-	-	-	-	-	-	-	-	-	-	-	-	-	-	-	-	-	-	-	-	-	-	-	-	-
10300001	-	-	-	-	-	B	-	-	-	-	-	-	-	B	-	-	-	-	-	B	-	A	-	-	A	-	A	A	X	B	-	B	-	-	-	-	-	A	-	-	-	-	-	-	A	-	-	-	A
11100001	B	X	B	B	A	B	B	A	A	A	A	B	B	B	A	-	B	-	A	B	A	A	A	A	A	A	A	A	A	B	X	B	A	-	-	A	-	A	-	A	A	-	B	A	-	B	B	A	A
11200001	-	X	B	-	-	B	-	-	-	-	-	B	B	B	A	-	B	-	-	B	A	-	-	-	A	-	A	A	A	B	X	B	-	-	-	-	-	X	-	A	A	-	B	-	-	-	-	A	A
11300001	-	-	B	-	-	B	-	-	-	-	A	-	B	B	A	-	B	-	A	B	A	A	-	A	A	-	-	A	A	-	-	B	A	-	-	A	-	X	-	A	-	-	B	A	-	B	B	-	A
11400001	X	X	B	X	A	B	X	A	A	A	A	X	B	B	A	B	B	A	A	B	A	A	A	A	A	A	A	A	A	X	X	X	A	-	-	A	X	X	-	A	A	B	B	A	A	B	B	A	A
11500001	B	X	B	B	A	B	B	A	-	A	A	X	B	B	A	B	B	-	-	B	A	A	A	A	A	A	A	A	A	B	X	B	A	-	-	A	X	X	X	A	A	-	B	A	A	B	B	A	A
11600001	B	X	B	B	-	B	B	A	A	-	A	-	-	B	A	B	B	A	A	B	A	A	B	A	A	A	A	A	A	B	-	B	-	-	-	A	X	X	-	A	-	-	B	A	A	B	B	A	A
11700001	-	-	B	-	A	B	-	-	A	-	-	-	-	B	A	-	B	-	A	B	A	A	-	-	A	-	A	A	A	B	-	B	A	-	-	-	-	X	-	-	-	-	B	-	-	B	-	A	A
11800001	B	-	-	B	-	B	-	-	A	-	-	B	B	B	A	-	-	-	-	-	A	A	B	-	A	-	A	A	A	X	X	B	A	-	-	A	-	X	-	A	-	-	B	-	A	B	B	A	A
11900001	B	A	B	B	A	B	B	A	-	A	A	B	B	B	A	-	B	A	A	B	A	A	B	A	A	A	A	A	A	X	X	B	A	-	-	A	-	X	X	A	A	-	B	A	A	B	B	A	A
12000001	B	A	B	B	A	B	B	A	A	A	A	B	B	B	A	B	B	A	A	B	A	A	B	A	A	A	A	A	A	X	X	B	A	-	-	A	A	A	X	A	A	B	B	A	A	B	B	A	A
12100001	B	A	B	B	A	B	B	A	A	A	A	B	B	B	A	B	B	A	A	B	A	A	B	A	A	A	A	A	A	X	X	B	A	-	-	A	A	A	-	A	A	B	B	-	A	B	B	A	A
12200001	-	A	B	B	A	B	-	A	A	-	A	B	B	B	A	-	B	-	A	B	A	A	B	-	A	A	A	A	A	X	X	B	A	-	-	A	-	-	-	A	A	B	B	-	-	B	-	A	A
12300001	B	A	B	B	A	B	B	A	A	A	A	X	B	B	A	B	B	A	A	B	A	A	B	A	A	A	A	A	A	X	X	B	A	-	-	A	X	A	X	A	A	B	B	A	A	B	B	A	A
12400001	A	A	B	B	A	B	B	A	A	A	A	X	B	B	A	B	B	A	A	B	A	A	B	A	A	A	A	A	A	X	X	B	A	-	-	A	X	A	X	A	A	B	B	A	A	B	B	A	A
12500001	A	-	B	B	A	B	B	A	A	A	A	X	B	B	A	B	B	-	-	B	A	A	B	A	A	A	-	A	A	X	X	B	A	-	-	A	-	A	-	A	A	B	B	-	A	B	B	A	A
12600001	A	A	B	B	A	B	B	A	A	A	A	X	B	B	A	B	B	A	A	B	A	A	B	A	A	A	A	A	A	X	X	B	A	-	-	A	A	A	X	A	A	A	B	A	A	B	B	A	A
12700001	A	-	B	-	-	B	B	A	A	-	-	-	B	B	A	-	B	-	A	B	A	A	B	A	A	-	A	A	A	X	-	B	-	-	-	A	-	A	-	A	A	-	B	A	A	B	B	A	A
12800001	A	A	B	B	A	B	B	A	A	A	A	X	B	B	A	B	B	A	A	B	A	A	B	A	A	A	A	A	A	X	X	B	A	-	-	A	A	A	X	A	A	A	B	A	A	B	B	A	A
12900001	A	A	B	B	A	B	B	A	A	A	A	B	B	B	A	B	B	A	A	B	A	A	B	A	A	A	A	A	A	X	X	B	A	-	A	A	A	A	A	A	A	A	B	X	A	B	B	A	A
13000001	A	A	B	B	A	B	B	A	A	A	A	B	B	B	A	B	B	A	A	B	A	A	B	A	A	A	A	A	A	X	X	B	A	-	-	A	A	A	-	A	A	A	B	A	A	B	B	A	A
13100001	A	A	B	B	A	B	B	A	A	A	A	B	B	A	A	B	B	A	A	B	A	A	B	A	A	A	A	A	A	X	X	B	A	-	-	A	A	A	A	A	A	A	B	A	A	B	B	A	A
13200001	A	A	B	B	A	B	B	A	A	A	A	B	B	A	A	X	B	A	A	B	A	A	B	A	A	A	A	A	A	A	X	B	A	B	A	A	A	A	A	A	A	A	B	A	A	B	B	A	A
13300001	A	A	B	B	A	B	B	A	A	A	A	B	B	A	A	X	B	A	A	B	A	A	B	A	A	A	A	A	A	A	X	B	A	-	-	A	A	A	A	A	A	A	B	A	A	B	B	A	A
13400001	A	A	B	B	A	B	B	A	A	A	A	B	B	A	A	B	B	A	A	B	A	A	B	A	A	A	A	A	A	A	X	B	A	-	A	A	A	A	A	A	A	A	B	A	A	B	B	A	A
13500001	A	A	B	B	A	B	B	A	A	A	A	B	B	A	A	B	B	A	A	B	A	A	B	A	A	A	A	A	A	A	X	B	A	-	-	A	A	A	A	A	A	A	B	A	A	A	B	A	A
13600001	A	A	B	B	A	B	B	A	A	A	A	B	B	A	A	B	B	A	A	B	A	A	B	A	A	A	A	A	A	A	X	B	A	B	-	A	A	A	A	A	A	A	B	A	A	A	B	A	A
13700001	A	A	B	B	A	B	B	A	A	A	-	B	B	A	A	B	B	-	A	B	A	A	B	A	A	A	A	A	A	A	X	B	A	-	-	A	-	A	-	A	A	A	B	A	A	A	B	A	A
13800001	A	A	B	B	A	B	B	A	A	A	A	B	B	A	A	B	B	A	A	B	A	A	B	A	A	A	A	A	A	A	X	B	A	-	-	A	A	A	A	A	A	A	B	A	A	A	B	A	A
14000001	A	-	B	B	A	B	B	A	-	A	A	B	B	A	-	B	B	-	-	B	-	-	B	A	A	-	A	A	A	A	-	B	-	-	-	A	-	A	-	-	A	-	B	A	-	A	B	A	A
14100001	A	A	B	B	A	B	B	A	A	A	A	B	B	A	A	B	B	A	A	B	A	A	B	A	A	A	A	A	A	A	X	B	A	B	-	A	A	A	A	A	A	A	B	A	A	A	B	A	A
14300001	-	A	B	B	-	B	B	-	-	A	A	-	B	A	A	B	-	-	A	B	-	-	B	A	A	A	A	A	A	-	X	B	-	-	-	A	-	A	-	-	A	-	B	-	-	A	B	-	A
15600001	A	-	B	-	A	B	-	-	-	-	-	B	B	A	A	-	B	A	A	B	A	A	-	A	A	A	A	A	A	A	X	B	A	-	-	-	-	A	-	A	A	-	B	A	-	-	B	-	A
15900001	A	A	B	B	A	B	B	A	A	A	A	B	B	A	A	B	B	A	A	B	A	A	B	A	A	A	A	A	A	A	X	B	A	-	-	A	A	A	A	A	A	A	B	A	A	A	B	A	A
16000001	A	A	B	B	A	B	B	A	A	A	A	B	B	A	A	B	B	A	A	B	A	A	B	A	A	A	A	A	A	A	X	B	A	-	-	A	A	A	A	A	A	A	B	A	A	A	B	A	A
16100001	A	A	B	B	A	B	B	A	A	A	A	B	B	A	A	B	B	A	A	B	A	A	B	A	A	A	A	A	A	A	X	B	A	-	A	A	A	A	A	A	A	A	B	A	A	A	B	A	A
16200001	A	A	B	B	A	B	B	A	A	A	A	B	B	A	A	B	B	A	A	B	A	A	B	A	A	A	A	A	A	A	X	B	A	-	A	A	A	A	A	A	A	A	B	A	A	A	B	A	A
16300001	A	A	B	B	A	B	B	A	A	A	A	B	B	A	A	B	B	A	A	B	A	A	B	A	A	A	A	A	A	A	X	B	A	-	A	A	A	A	A	A	A	A	B	A	A	A	B	A	A
16400001	A	A	B	B	A	B	B	A	A	A	A	B	B	A	A	B	B	A	A	B	A	A	B	A	A	A	A	A	A	A	X	B	A	-	-	A	A	A	-	A	A	A	B	A	A	A	B	A	A
16500001	A	A	B	B	A	B	B	A	A	A	A	B	B	A	A	B	B	A	A	B	A	A	B	A	A	A	A	A	A	A	A	B	A	-	-	A	A	A	A	A	A	A	B	A	A	A	B	A	A
16600001	A	B	A	B	A	B	B	A	A	A	A	B	B	A	A	A	B	A	A	B	A	A	B	A	A	A	A	A	A	A	A	B	A	-	-	A	A	A	A	A	A	A	A	A	A	A	B	A	A
16700001	A	B	A	B	A	B	B	A	A	A	A	B	B	A	A	A	B	A	A	B	A	A	B	A	A	A	A	A	A	A	A	B	A	-	A	A	A	A	A	A	A	A	A	A	A	A	B	A	A
16800001	A	B	A	B	A	B	B	A	A	A	A	B	B	A	A	A	B	A	A	B	A	A	B	A	A	A	A	A	A	A	A	B	A	-	-	A	A	A	A	A	A	A	A	A	A	A	B	A	A
16900001	A	B	A	B	A	B	B	A	A	A	A	B	B	A	A	A	B	A	A	B	A	A	B	A	A	A	A	A	A	A	A	B	A	-	A	A	A	A	A	A	A	A	A	A	A	A	B	A	A
17000001	A	B	A	B	A	B	B	A	A	A	A	B	B	A	A	A	B	A	A	B	A	A	B	A	A	A	A	A	A	A	A	B	A	-	-	A	A	A	A	A	A	A	A	A	A	A	B	A	A
17100001	A	B	A	B	A	B	B	A	A	A	A	B	B	A	A	A	B	A	A	B	A	A	B	A	A	A	A	A	A	A	A	A	A	B	A	A	A	A	A	A	A	A	A	A	A	A	B	A	A
17200001	A	B	A	B	A	B	B	A	A	A	A	B	B	A	A	B	B	A	A	B	A	A	B	A	A	A	A	A	A	A	A	A	A	-	A	B	A	A	A	A	A	A	A	A	A	A	B	A	A
17300001	A	B	A	A	A	A	B	A	A	A	A	B	B	A	A	B	B	A	A	B	A	A	B	A	A	A	A	A	A	A	A	A	A	-	A	B	A	A	A	A	A	A	A	A	A	A	B	A	A
17400001	A	B	A	A	A	A	B	A	A	A	A	B	B	A	A	B	B	A	A	B	A	A	B	A	A	A	A	A	A	A	A	A	A	-	A	B	A	A	A	A	A	A	A	A	A	A	B	A	A
17500001	A	B	A	A	A	A	B	A	A	A	A	B	B	A	A	B	B	A	A	B	A	A	B	A	A	A	A	A	A	A	A	A	A	B	A	B	A	A	A	A	A	A	A	A	A	A	B	A	A
17600001	A	B	A	A	A	A	B	A	A	A	A	B	B	A	A	B	B	A	A	B	A	A	B	A	A	A	A	A	A	A	A	A	A	B	A	B	A	A	A	A	A	A	A	A	A	A	B	A	A
17700001	A	B	A	A	A	A	B	A	A	A	A	B	B	A	A	B	B	A	A	B	A	A	B	A	A	A	A	A	A	A	A	A	A	B	A	B	A	A	A	A	A	A	A	A	A	A	B	A	A
17800001	A	B	A	A	A	A	B	A	A	A	A	B	B	A	A	B	B	A	A	B	A	A	B	A	A	A	A	A	A	A	A	A	A	B	A	B	A	A	A	A	A	A	A	A	A	A	B	A	A
17900001	A	B	A	A	A	A	B	A	A	A	A	B	B	A	A	B	B	A	A	B	A	A	B	A	A	A	A	A	A	A	A	A	A	-	-	B	A	A	A	A	A	A	A	A	A	A	B	A	A
18000001	A	B	A	A	A	A	B	A	A	A	A	B	B	A	A	B	B	A	A	B	A	A	B	A	A	A	A	A	A	A	A	A	A	-	A	B	A	A	A	A	A	A	A	A	A	A	B	A	A
18100001	A	B	A	A	A	A	B	A	A	A	A	B	B	A	A	B	B	A	A	B	A	A	B	A	A	A	A	A	A	A	A	A	A	B	-	B	A	A	A	A	A	A	A	A	A	A	B	A	A
18200001	A	B	A	A	A	A	B	A	A	A	A	B	B	A	A	B	B	A	A	B	A	A	B	A	A	A	A	A	A	A	A	A	A	B	-	B	A	A	A	A	A	A	A	A	A	A	B	A	A
18300001	A	B	A	A	A	A	B	A	A	A	A	B	B	A	A	B	B	A	A	B	A	A	B	A	A	A	A	A	A	A	A	A	A	-	-	B	A	A	A	A	A	A	A	A	A	A	B	A	A
18400001	A	B	A	A	A	A	B	A	A	A	A	B	B	A	A	B	B	A	A	B	A	A	B	A	A	A	A	A	A	A	A	A	A	-	-	B	A	A	A	A	A	A	A	A	A	A	B	A	A
18500001	A	B	A	A	A	A	B	A	A	A	A	B	B	A	A	B	B	A	A	B	A	A	B	A	A	A	A	A	A	A	A	A	A	B	A	B	A	A	A	A	A	A	A	A	A	A	B	A	A
18600001	A	B	A	A	A	A	B	A	A	A	A	B	B	A	A	B	B	A	A	B	A	A	B	A	A	A	A	A	A	A	A	A	A	-	A	B	A	A	A	A	A	A	A	A	A	A	B	A	A
18700001	A	B	A	A	A	A	B	A	A	A	A	B	B	A	A	B	B	A	A	B	A	A	B	A	A	A	A	A	A	A	A	A	A	-	A	B	A	A	A	A	A	A	A	A	A	A	B	A	A
18800001	A	B	A	A	A	A	B	A	A	A	A	B	B	A	A	B	A	A	A	B	A	A	B	A	A	A	A	A	A	A	A	A	A	-	A	B	A	A	A	A	A	A	A	A	A	A	B	A	A
18900001	A	B	A	A	A	A	B	A	A	A	A	B	B	A	A	B	A	A	A	B	A	A	B	A	A	A	A	A	A	A	A	A	A	B	-	B	A	A	A	A	A	A	A	A	A	A	B	A	A
19000001	A	B	A	A	A	A	B	A	A	A	A	B	B	A	A	B	A	A	A	B	A	A	B	A	A	A	A	A	A	A	A	A	A	-	-	B	A	A	A	A	A	A	A	A	A	A	B	A	A
19100001	A	B	A	A	A	A	B	A	A	A	A	B	B	A	A	B	A	A	A	B	A	A	B	A	A	A	A	A	A	A	A	A	A	X	-	B	A	A	A	A	A	A	A	A	A	A	B	A	A
19200001	A	B	A	A	A	A	B	A	A	A	A	B	B	A	A	B	A	A	A	B	A	A	B	A	A	A	A	A	A	A	A	A	A	B	A	B	A	A	A	A	A	A	A	A	A	A	B	A	A
19300001	A	B	A	A	A	A	B	A	A	A	A	B	B	A	A	B	A	A	A	B	A	A	B	A	A	A	A	A	A	A	A	A	A	B	A	B	A	A	A	A	A	A	A	A	A	A	B	A	A
19400001	A	B	A	A	A	A	B	A	A	A	A	B	B	A	A	B	A	A	A	B	A	A	B	A	A	A	A	A	A	A	A	A	A	B	A	B	A	A	A	A	A	A	A	A	A	A	B	A	A
19500001	A	B	A	A	A	A	B	A	A	A	A	B	B	A	A	B	A	A	A	B	A	A	B	A	A	A	A	A	A	A	A	A	A	-	-	B	A	A	A	A	A	A	A	A	A	A	B	A	A
19600001	A	B	A	A	A	A	B	A	A	A	A	B	B	A	A	B	A	A	A	B	A	A	B	A	A	A	A	A	A	A	A	A	A	-	-	B	A	A	A	A	A	A	A	A	A	A	B	A	A
19700001	A	B	A	A	A	A	B	A	A	A	A	B	B	A	A	B	A	A	A	B	A	A	B	A	A	A	A	A	A	A	A	A	A	-	A	B	A	A	A	A	A	A	A	A	A	A	B	A	A
19800001	A	B	A	A	A	A	B	A	A	A	A	B	B	A	A	B	A	A	A	B	A	A	B	A	A	A	A	A	A	A	A	A	A	-	A	B	A	A	A	A	A	A	A	A	A	A	B	A	A
19900001	A	B	A	A	A	A	B	A	A	A	A	B	B	A	A	B	A	A	A	B	A	A	B	A	A	A	A	A	A	A	A	A	A	-	A	B	A	A	A	A	A	A	A	A	A	A	B	A	A
20000001	A	B	A	A	A	A	B	A	A	A	A	B	B	A	A	B	A	A	A	B	A	A	B	A	A	A	A	A	A	A	A	A	A	-	-	B	A	A	A	A	A	A	A	A	A	A	B	X	A
20100001	A	B	A	X	A	A	B	A	A	A	A	B	B	A	A	B	A	A	A	B	A	A	B	A	A	A	A	A	A	A	A	A	A	-	-	B	A	A	A	A	A	A	A	A	A	A	B	X	A
20200001	A	B	A	X	A	A	B	A	A	A	A	B	B	A	A	B	A	-	A	B	A	A	B	A	A	A	A	A	A	A	A	A	A	-	-	B	-	A	-	A	A	-	A	A	A	A	B	X	A
20300001	A	B	A	X	A	A	B	A	A	A	A	B	B	A	A	B	A	-	A	B	A	A	B	A	A	A	A	A	A	A	A	A	A	-	-	B	X	A	-	A	A	A	A	-	A	A	B	X	A
20400001	A	B	A	X	A	A	B	A	A	A	A	B	B	A	A	B	A	A	A	B	A	A	B	A	A	A	A	A	A	A	A	A	A	-	-	B	X	-	-	A	A	A	A	A	A	A	B	X	A
20500001	A	B	A	X	A	A	B	A	A	A	A	B	B	A	A	B	A	A	A	B	A	A	B	A	A	A	A	A	A	A	A	B	A	-	-	B	-	A	-	A	A	A	A	A	A	A	B	X	A
20600001	A	B	A	B	A	A	B	A	A	A	A	B	B	A	A	B	A	A	A	B	A	A	B	A	A	A	A	A	A	A	A	B	A	-	A	B	X	A	A	A	A	A	A	A	A	A	B	X	A
20700001	A	B	A	B	A	A	B	A	A	A	A	B	B	A	A	B	A	A	A	B	A	A	B	A	A	A	A	A	A	A	A	B	A	-	A	B	X	A	A	A	A	A	A	A	A	A	B	X	A
20800001	A	B	A	B	A	A	B	A	A	A	A	B	B	A	A	B	A	A	A	B	A	A	B	A	A	A	A	A	A	A	A	B	A	X	A	B	B	A	A	A	A	A	A	A	A	A	B	X	A
20900001	A	B	A	B	A	A	B	A	A	A	A	B	B	A	A	B	A	A	A	B	A	A	B	A	A	A	A	A	A	A	A	B	A	X	A	B	B	A	A	A	A	A	A	A	A	A	B	X	A
21000001	A	B	A	B	A	A	B	A	A	A	A	B	B	A	A	B	A	A	A	B	A	A	B	A	A	A	A	A	A	A	A	B	A	-	-	B	B	A	A	A	A	A	A	A	A	A	B	X	A
21100001	A	B	A	B	A	A	B	A	A	A	A	B	B	A	A	B	A	A	A	B	A	A	B	A	A	A	A	A	A	A	A	B	A	-	A	B	B	A	A	A	A	A	A	A	A	A	B	X	A
21200001	A	B	A	B	A	A	B	A	A	A	A	B	B	A	A	B	X	A	A	B	A	A	B	A	A	A	A	A	A	A	A	B	A	-	A	B	B	A	A	A	A	A	A	A	A	A	B	X	A
21300001	A	B	A	B	A	A	B	A	A	A	A	B	B	A	A	B	A	A	A	B	A	A	B	A	A	A	A	A	A	A	A	B	A	X	A	B	B	A	A	A	A	A	A	A	A	A	B	X	A
21400001	A	B	A	B	A	A	B	B	A	A	A	B	B	A	A	B	A	A	A	B	A	A	B	A	A	A	A	A	A	A	A	B	A	X	A	B	B	A	A	A	A	A	A	A	A	A	A	X	A
21500001	A	B	A	B	A	A	B	B	A	A	A	B	B	A	A	B	A	A	A	B	A	A	B	A	A	A	A	A	A	A	A	B	A	-	A	B	X	A	A	A	A	A	A	A	A	A	A	X	A
21600001	A	B	A	B	A	A	B	B	A	A	A	B	B	A	A	B	A	A	A	B	A	A	B	A	A	A	A	A	A	A	A	B	A	X	A	B	B	A	A	A	A	A	A	A	A	A	A	X	A
21700001	A	B	A	B	A	A	B	B	A	A	A	B	B	A	A	B	A	A	A	B	A	A	B	A	A	A	A	A	A	A	A	B	A	-	A	B	B	A	A	A	A	A	A	A	A	A	A	X	A
21800001	A	B	A	B	A	A	B	B	A	A	A	B	B	A	A	B	A	A	A	B	A	A	B	A	A	A	A	A	A	A	A	B	A	X	A	B	B	A	A	A	A	A	A	A	A	A	A	X	A
21900001	A	B	A	B	A	A	B	B	A	A	A	B	B	A	A	B	A	A	A	B	A	A	B	A	A	A	A	A	A	A	A	B	A	X	A	B	B	A	A	A	A	A	A	A	A	A	A	X	A
22000001	A	B	A	B	A	A	B	B	A	A	A	B	B	A	A	B	A	A	A	B	A	A	B	A	A	A	A	A	A	A	A	B	A	-	-	B	B	A	A	A	A	A	A	A	A	A	A	X	A
22100001	A	B	A	B	A	A	B	B	A	A	A	B	B	A	A	B	A	A	A	B	A	A	B	A	A	A	A	A	A	A	A	B	A	-	A	B	B	A	A	A	A	A	A	A	A	A	A	X	A
22200001	A	B	A	B	A	A	B	B	A	A	A	B	B	A	A	B	A	A	A	B	A	A	B	A	A	A	A	A	A	A	A	B	A	-	A	B	B	A	A	A	A	A	A	A	A	A	A	X	A
22300001	A	B	A	B	A	A	B	B	A	A	A	B	B	A	A	B	A	A	A	B	A	A	B	A	A	A	A	A	A	A	A	B	A	X	A	B	B	A	A	A	A	A	A	A	A	A	A	X	A
22400001	A	B	A	B	A	A	B	B	A	A	A	B	B	A	A	B	A	A	A	B	A	A	B	A	A	A	A	A	A	A	A	B	A	X	A	B	B	A	A	A	A	A	A	A	A	A	A	X	A
22500001	A	B	A	B	A	A	B	B	A	A	A	B	B	A	A	B	A	A	A	B	A	A	B	A	A	A	A	A	A	A	A	B	A	X	A	B	X	A	A	A	A	A	A	A	A	A	A	X	A
22600001	A	B	A	B	A	A	B	B	A	A	A	B	B	A	A	B	A	A	A	B	A	A	B	A	A	A	A	A	A	A	A	B	A	-	A	B	B	A	A	A	A	A	A	A	A	A	A	X	A
22700001	A	B	A	B	A	A	B	B	A	A	A	B	B	A	A	B	A	A	A	B	A	A	B	A	A	A	A	A	A	A	A	B	A	-	A	B	B	A	A	A	A	A	A	A	A	A	A	X	A
22800001	A	B	A	B	A	A	B	B	A	A	A	B	B	A	A	B	A	A	A	B	B	B	B	A	A	A	A	A	A	A	A	B	A	-	A	B	B	A	A	A	A	A	A	A	A	A	A	X	A
22900001	A	B	A	B	A	A	B	B	A	A	A	B	B	A	A	B	A	A	A	B	B	B	B	A	A	A	A	A	A	A	A	B	A	X	A	B	B	A	A	A	A	A	A	A	A	A	A	X	A
23000001	A	B	A	B	A	A	B	B	A	A	A	B	B	A	A	B	X	A	A	B	B	B	B	A	A	A	A	A	A	A	A	B	A	X	A	B	B	A	A	A	A	A	A	A	A	A	A	X	A
23100001	A	B	A	B	A	A	B	B	A	A	A	B	B	A	A	B	A	A	A	B	B	B	B	A	A	A	A	A	A	A	A	B	A	X	A	B	X	A	A	A	A	A	A	A	A	A	A	X	A
23200001	A	B	A	B	A	A	B	B	A	A	A	B	B	A	A	B	A	A	A	B	B	B	B	A	A	A	A	A	A	A	A	B	A	X	A	B	X	A	A	A	A	A	A	A	A	A	A	X	A
23300001	A	B	A	B	A	A	B	B	A	A	B	B	B	A	A	B	A	A	A	B	B	B	B	A	A	A	A	A	A	A	A	B	A	X	A	B	X	A	A	A	A	A	A	A	A	A	A	X	A
23400001	A	B	A	B	A	A	B	B	A	A	B	B	B	A	A	B	A	A	A	B	B	B	B	A	A	A	A	A	A	A	A	B	A	-	A	B	B	A	A	A	A	A	A	A	A	A	A	X	A
23500001	A	B	A	B	A	A	B	B	A	A	B	B	B	A	A	B	A	A	A	B	B	B	B	A	A	A	A	A	A	A	A	B	A	X	A	B	B	A	A	A	A	A	A	A	A	A	A	X	A
23600001	A	B	A	B	A	A	B	B	A	A	B	B	B	A	A	B	A	A	A	B	B	B	B	A	A	A	A	A	A	A	A	B	A	X	A	B	X	A	A	A	A	A	A	A	A	A	A	X	A
23700001	A	B	A	B	A	A	B	B	A	A	B	B	B	A	A	B	A	A	A	B	A	A	B	A	A	A	A	A	A	A	A	B	A	X	A	B	B	A	A	A	A	A	A	A	A	A	A	X	A
23800001	A	B	A	B	A	A	B	B	A	A	B	B	B	A	A	B	A	A	A	B	A	A	B	A	A	A	A	A	A	A	A	B	A	-	A	B	B	A	A	A	A	A	A	A	A	A	A	B	A
23900001	A	B	A	B	A	A	B	B	A	A	B	B	B	A	A	B	A	A	A	B	A	A	B	A	A	A	A	A	A	A	A	B	A	-	-	B	B	A	A	A	A	A	A	A	A	A	A	B	A
24000001	A	B	A	B	A	A	B	B	A	A	B	B	B	A	A	B	A	A	A	B	A	A	B	A	A	A	A	A	A	A	A	B	A	X	A	B	B	A	A	A	A	A	A	A	A	A	A	B	A
24100001	A	B	A	B	A	A	B	B	A	A	B	B	B	A	A	B	A	A	A	B	A	A	B	A	A	A	A	A	A	A	A	B	A	X	A	B	X	A	A	A	A	A	A	A	A	A	A	B	A
24200001	A	B	A	B	A	A	B	B	A	A	B	B	B	A	A	B	A	A	A	B	A	A	B	A	A	A	A	A	A	A	A	B	A	X	A	B	B	A	A	A	A	A	A	A	A	A	A	B	A
24300001	A	B	A	B	A	A	B	B	A	A	B	B	B	A	A	B	A	A	A	B	A	A	B	A	A	A	A	A	A	A	A	B	A	-	A	B	X	A	A	A	A	A	A	A	A	A	A	B	A
24400001	A	B	A	B	A	A	B	B	A	A	B	B	B	A	A	B	A	A	A	B	A	A	B	A	A	A	A	A	A	A	A	B	A	-	-	B	X	A	A	A	A	A	A	A	A	A	A	B	A
24500001	A	B	A	B	A	A	B	B	A	A	B	B	B	A	A	B	A	A	A	B	A	A	B	A	A	A	A	A	A	A	A	B	A	-	A	B	X	A	A	A	A	A	A	A	A	A	A	B	A
24600001	X	B	A	B	A	A	B	B	A	A	B	A	B	A	A	B	A	A	A	B	A	A	B	A	A	A	A	A	A	A	A	B	A	-	A	B	X	A	A	A	A	A	A	A	A	A	A	B	A
24700001	X	B	A	B	A	A	B	B	A	A	B	A	B	A	A	B	A	A	A	B	A	A	B	A	A	A	A	A	A	A	A	B	A	X	A	B	X	A	A	A	A	A	A	A	A	A	A	B	A
24800001	X	A	A	B	X	A	B	B	A	A	B	A	B	A	A	B	A	A	A	B	A	A	B	A	A	A	A	A	A	A	A	B	A	-	A	B	X	A	A	A	A	A	A	A	A	A	A	B	A
24900001	X	A	A	B	A	A	B	B	A	A	B	A	B	A	A	B	A	A	A	B	A	A	B	A	A	A	A	A	A	A	A	B	A	X	A	B	X	A	A	A	A	A	A	A	A	A	A	B	A
25000001	X	A	A	B	A	A	B	B	A	A	B	A	B	A	A	B	A	A	A	B	A	A	B	A	A	A	A	A	A	A	A	B	A	-	-	B	X	A	A	A	A	A	A	A	A	A	A	B	A
25200001	X	A	A	B	A	A	B	B	A	A	B	A	B	A	A	B	A	A	A	B	A	A	B	A	A	A	A	X	A	A	A	B	A	-	-	B	X	A	-	A	A	A	A	A	A	A	A	B	B
25300001	X	A	A	B	A	A	A	B	A	A	B	A	B	A	A	B	X	A	A	B	A	A	B	A	A	A	A	A	A	A	A	B	A	-	A	B	X	A	A	A	A	A	A	A	A	A	A	B	B
25400001	X	A	A	B	A	A	A	B	A	A	B	A	B	A	A	B	A	A	A	B	A	A	B	A	A	A	A	A	A	A	A	B	A	X	-	B	X	A	A	A	A	A	A	A	A	A	A	B	B
25600001	X	A	A	B	A	A	A	B	A	A	B	A	B	A	A	B	A	A	A	B	A	A	B	A	A	A	A	A	A	A	A	B	A	-	A	B	X	A	A	A	A	A	A	A	A	A	A	B	B
25700001	X	A	A	B	A	A	A	B	A	A	B	A	B	A	A	B	A	A	B	B	A	A	B	A	A	A	A	A	A	A	A	B	B	B	-	B	X	A	A	A	A	A	A	A	A	A	A	B	B
25800001	X	A	A	B	A	A	A	B	A	A	B	A	B	A	A	B	A	A	B	B	A	A	B	A	A	A	A	A	A	A	A	B	B	-	A	B	X	A	A	A	A	A	A	A	A	A	A	B	B
25900001	X	A	A	B	A	A	A	B	A	A	B	X	B	A	A	B	A	A	B	B	A	A	B	A	A	A	A	A	A	A	A	B	B	B	A	B	X	A	A	A	A	A	A	A	A	A	A	B	B
26000001	X	A	A	B	A	A	A	B	A	A	B	A	B	A	A	B	A	A	B	B	A	A	B	A	A	A	A	A	A	A	A	B	B	B	-	B	X	A	A	A	A	A	A	A	A	A	A	B	B
26100001	X	A	A	B	A	A	A	B	A	A	A	A	B	A	A	B	A	A	B	B	A	A	B	B	A	A	A	A	A	A	A	B	B	-	A	B	X	A	A	A	A	A	A	A	A	A	A	B	B
26200001	X	A	A	B	A	A	A	B	A	A	A	A	B	A	A	B	A	A	B	B	A	A	B	B	A	A	A	A	A	A	A	B	B	B	A	B	X	A	A	A	A	A	A	A	A	A	A	B	B
26300001	X	A	A	B	A	A	A	B	A	A	A	A	B	A	A	B	A	A	B	B	A	A	B	B	A	A	A	A	A	A	A	B	B	-	A	B	X	A	A	A	A	A	A	A	A	A	A	B	B
26400001	X	A	A	B	A	A	A	B	A	A	A	A	B	A	A	B	A	A	B	B	A	A	B	B	A	A	A	X	A	A	A	B	B	B	A	B	X	A	A	A	A	A	A	A	A	A	A	B	B
26500001	X	A	A	B	X	A	A	B	A	A	A	A	B	A	A	B	A	A	B	B	A	A	B	A	A	A	A	A	A	A	A	B	B	-	-	B	X	A	A	A	A	A	A	A	A	A	A	B	B
26600001	X	A	A	B	A	A	A	B	A	A	A	A	B	A	A	B	A	A	B	B	A	A	B	A	A	A	A	A	A	A	A	B	B	-	-	B	X	A	A	A	A	A	A	A	A	A	A	B	B
26700001	X	A	A	B	A	A	A	B	A	A	A	A	B	A	A	B	A	A	B	B	A	A	B	A	A	A	A	A	A	A	A	B	B	-	-	A	X	A	A	A	A	A	A	A	A	A	A	B	B
26800001	X	A	A	B	A	A	A	B	A	A	A	A	B	A	A	B	A	A	B	B	A	A	B	A	A	A	A	A	A	A	A	B	B	-	A	A	X	A	A	A	A	A	A	A	A	A	A	B	B
26900001	X	A	A	B	A	A	A	B	A	A	A	A	B	A	A	B	A	A	B	B	A	A	B	A	A	A	A	A	A	A	A	B	B	-	A	A	X	A	X	A	A	A	A	A	A	A	A	B	B
27000001	X	A	A	B	A	A	A	B	A	A	A	A	B	A	A	B	A	A	B	B	A	A	B	A	A	A	A	A	A	A	A	B	B	-	-	A	X	A	A	A	A	A	A	A	A	A	A	B	B
27100001	X	A	A	B	A	A	A	B	A	A	A	A	B	A	A	B	A	A	B	B	A	A	B	A	A	A	A	A	A	A	A	B	B	-	-	A	X	A	A	A	A	A	A	A	A	A	A	B	B
27200001	X	A	A	B	A	A	A	B	A	A	A	A	B	A	A	B	A	A	B	B	A	A	B	A	A	A	A	A	A	A	A	B	B	-	-	A	X	A	A	A	A	A	A	A	A	A	A	B	B
27300001	X	A	A	B	A	A	A	B	A	A	A	A	B	A	A	B	A	A	B	B	A	A	B	A	A	A	A	A	A	A	A	B	B	-	A	A	X	A	A	A	A	A	A	A	A	A	A	B	B
27400001	X	A	A	B	X	A	A	B	A	A	A	A	B	A	A	B	A	A	B	B	A	A	B	A	A	A	A	A	A	A	A	B	B	-	A	A	X	A	A	A	A	A	A	A	A	A	A	B	B
27500001	X	A	A	B	A	A	A	B	A	A	A	A	B	A	A	B	A	A	B	B	A	A	B	A	A	A	A	A	A	A	A	B	B	-	-	A	X	A	A	A	A	A	A	A	A	A	A	B	B
27600001	X	A	A	B	A	A	A	B	A	A	A	A	B	A	A	B	A	A	B	B	A	A	B	A	A	A	A	A	A	A	A	B	B	-	A	A	X	A	A	A	A	A	A	A	A	A	A	B	B
27700001	X	A	A	B	A	A	A	B	A	A	A	A	B	A	A	B	A	A	B	B	A	A	B	A	A	A	A	A	A	A	A	B	B	A	A	A	X	A	A	A	A	A	A	A	A	A	A	B	B
27800001	X	A	A	B	A	A	A	B	A	A	A	A	B	A	A	B	A	A	B	B	A	A	B	A	A	A	A	A	A	A	A	B	B	-	A	A	X	A	A	A	A	A	A	A	A	A	A	B	B
27900001	X	A	A	B	A	A	A	B	A	A	A	A	B	A	A	B	A	A	B	B	A	A	B	A	A	A	A	X	A	A	A	B	B	-	A	A	X	A	A	A	A	A	A	A	A	A	A	B	B
28000001	X	A	A	B	A	A	A	B	A	A	A	A	B	A	A	B	A	A	B	B	A	A	B	A	A	A	A	X	A	A	A	B	B	-	A	A	X	A	A	A	A	A	A	A	A	A	A	B	B
28100001	X	A	A	B	A	A	A	B	A	A	A	A	B	A	A	B	A	A	B	B	A	A	B	A	A	A	A	A	A	A	A	B	B	-	A	A	X	A	A	A	A	A	A	A	A	A	A	B	B
28200001	X	A	A	B	A	A	A	B	A	A	A	A	B	A	A	B	A	A	B	B	A	A	B	A	A	A	A	A	A	A	A	B	B	-	-	A	X	A	A	A	A	A	A	A	A	A	A	B	B
28300001	X	A	A	B	A	A	A	B	A	A	A	A	B	A	A	B	A	A	B	B	A	A	B	A	A	A	A	A	A	A	A	B	B	-	-	A	X	A	A	A	A	A	A	A	A	A	A	B	B
28400001	X	A	A	B	A	A	A	B	A	A	A	A	B	A	A	B	A	A	B	B	A	A	B	A	A	A	A	A	A	A	A	B	B	-	-	A	X	A	A	A	A	A	A	A	A	X	A	B	B
28500001	X	A	A	B	A	A	A	B	A	A	A	A	B	A	A	B	A	A	B	B	A	A	B	A	A	A	A	A	A	A	A	B	B	-	A	A	X	A	A	A	A	A	A	A	A	X	A	B	B
28600001	X	A	A	B	A	A	A	B	A	A	A	A	B	A	A	B	A	A	B	B	A	A	B	A	A	A	A	A	A	A	A	X	B	-	-	A	X	A	A	A	A	A	A	A	A	X	A	B	B
28700001	X	A	A	B	A	A	A	B	A	A	A	A	B	A	A	B	A	A	B	B	A	A	B	A	A	A	A	A	A	A	A	X	B	-	-	A	X	A	A	A	A	A	A	A	A	X	A	B	B
28800001	X	A	A	B	A	A	A	B	A	A	A	A	B	A	A	B	A	A	B	B	A	A	B	A	A	A	A	A	A	A	A	X	B	-	-	A	X	A	A	A	A	A	A	A	A	X	A	B	B
28900001	X	A	A	B	A	A	A	B	A	A	A	A	B	A	A	B	A	A	B	B	A	A	B	A	A	A	A	A	A	A	A	X	B	-	-	A	X	A	-	A	A	A	A	A	A	A	A	B	B
29000001	X	A	A	B	A	A	A	B	A	A	A	A	B	A	A	B	A	A	B	B	A	A	B	A	A	A	A	A	A	A	A	X	B	-	A	A	X	A	A	A	A	A	A	A	A	A	A	B	B
29100001	X	A	A	B	A	A	A	B	A	A	A	A	B	A	A	B	A	A	B	B	A	A	B	A	A	A	A	A	A	A	A	X	B	-	-	A	X	A	A	A	A	A	A	A	A	A	A	B	B
29200001	X	A	A	B	A	A	A	B	A	A	A	A	B	A	A	B	A	A	B	B	A	A	B	A	A	A	A	A	A	A	A	X	B	-	A	A	X	A	A	A	A	A	A	A	A	A	A	A	B
29300001	X	A	A	B	A	A	A	B	A	A	A	A	B	A	A	B	A	A	B	B	A	A	B	A	A	A	A	A	A	A	A	X	B	-	A	A	X	A	A	A	A	A	A	A	A	A	A	A	B
29400001	X	A	A	B	B	A	A	B	A	A	X	X	B	A	A	A	A	X	B	X	A	A	B	A	A	A	A	A	A	A	A	X	B	-	-	A	X	A	-	A	A	A	A	A	A	A	A	A	B
29500001	X	A	A	B	B	A	A	B	A	A	B	A	B	A	A	A	A	X	B	X	A	A	B	A	A	A	A	A	A	A	A	X	B	-	-	A	X	A	A	A	A	A	A	A	A	A	A	A	B
29600001	X	A	A	B	B	A	A	B	A	A	B	A	B	A	A	A	A	X	B	X	A	A	B	A	A	A	A	A	A	A	A	X	B	-	A	A	X	A	A	A	A	A	A	A	A	A	A	A	B
29700001	X	A	A	B	B	A	A	B	A	A	B	A	B	A	A	A	A	X	B	X	A	A	B	A	A	A	A	A	A	A	A	X	B	-	-	A	X	A	A	A	A	A	A	A	A	A	A	A	B
29800001	X	A	A	B	B	A	A	B	A	A	B	A	B	A	A	A	A	X	B	X	A	A	B	A	A	A	A	A	A	A	A	X	B	A	A	A	B	A	A	A	A	A	A	A	A	A	A	A	B
29900001	X	A	A	B	B	A	A	B	A	A	B	A	B	A	A	A	A	X	B	X	A	A	B	A	A	A	A	A	A	A	A	X	B	-	A	A	B	A	A	A	A	A	A	A	A	A	A	A	A
30000001	X	A	A	B	B	A	A	B	A	A	B	A	B	A	A	A	A	X	B	X	A	A	B	A	A	A	A	A	A	A	A	X	B	-	-	A	B	A	A	A	A	A	A	A	A	A	A	A	A
30100001	X	A	A	B	B	A	A	B	A	A	B	A	B	A	A	A	A	X	B	X	A	A	B	A	A	A	A	A	A	A	A	X	B	-	-	A	X	A	A	A	A	A	A	A	A	A	A	A	A
30200001	X	A	A	B	B	A	A	B	A	A	B	A	B	A	A	A	A	B	B	X	A	A	B	A	A	A	A	A	A	A	A	X	B	-	A	A	B	A	A	A	A	A	A	A	A	A	A	A	A
30300001	X	A	A	B	B	A	A	B	A	A	B	A	B	A	A	A	A	B	B	X	A	A	B	A	A	A	A	A	A	A	A	X	B	-	A	A	B	A	A	A	A	A	A	A	A	A	A	A	A
30400001	X	A	A	B	B	A	A	B	A	A	B	A	B	A	A	A	A	B	B	X	A	A	B	A	A	A	A	A	A	A	A	X	B	-	A	A	B	A	-	A	A	A	A	A	A	A	A	A	A
[truncated: 114 more columns]

## Sheet: Suppl. Data 1_input data ch02
	X2PXC	X3PXC	X4PXC	X5PXC	X6PXC	X7PXC	X8PXC	X9PXC	X10PXC	X11PXC	X13PXC	X16PXC	X19PXC	X20PXC	X21PXC	X22PXC	X24PXC	X27PXC	X28PXC	X31PXC	X32PXC	X33PXC	X34PXC	X35PXC	X36PXC	X37PXC	X38PXC	X39PXC	X41PXC	X42PXC	X45PXC	X47PXC	X48PXC	X49PXC	X50PXC	X52PXC	X53PXC	X54PXC	X55PXC	X56PXC	X57PXC	X58PXC	X61PXC	X65PXC	X66PXC	X67PXC	X69PXC	X70PXC	X71PXC
1	B	B	B	B	A	B	A	A	A	A	A	A	A	A	X	A	A	B	B	B	A	A	B	A	B	A	A	A	A	A	X	B	B	A	-	B	A	B	A	A	X	X	B	B	A	B	A	B	B
100001	B	B	B	B	A	B	A	A	A	A	A	A	A	A	A	A	A	B	B	A	A	A	B	A	B	A	A	A	A	A	X	B	B	A	B	B	A	B	A	A	B	A	B	B	A	B	A	B	B
200001	B	B	B	B	A	B	A	A	A	A	A	A	A	A	A	A	A	X	B	A	A	A	B	A	B	A	A	A	A	A	A	B	B	-	B	B	A	B	A	A	B	B	B	B	A	B	A	B	B
300001	B	B	B	B	A	B	A	A	A	A	A	A	A	A	A	A	A	B	B	A	A	A	B	A	B	A	A	A	X	A	A	B	B	-	B	B	A	B	A	A	B	B	B	A	A	B	A	B	B
400001	B	B	B	B	X	B	A	A	A	A	A	A	A	A	A	A	A	B	B	A	A	A	B	A	B	A	A	A	X	A	A	B	B	-	B	B	A	B	A	A	B	B	B	A	A	B	A	B	B
500001	A	B	B	B	X	B	A	A	A	A	A	A	A	A	A	A	A	X	B	A	A	A	B	A	B	A	A	A	X	A	A	A	B	-	B	B	A	B	A	A	B	B	B	A	A	B	A	B	B
600001	A	B	B	B	X	B	A	A	A	A	A	A	A	A	A	A	A	B	B	X	A	A	B	A	B	A	A	A	X	A	A	A	B	-	B	B	A	B	A	A	B	B	B	A	A	B	A	B	B
700001	A	B	B	B	B	B	A	A	A	A	A	A	A	A	A	A	A	B	B	X	A	A	B	A	B	A	A	A	X	A	A	A	B	-	B	A	A	B	X	A	B	B	B	A	A	B	A	B	B
800001	A	B	B	B	B	B	A	A	A	A	A	A	A	A	A	A	A	B	B	X	A	A	B	A	B	A	A	A	X	A	A	A	B	A	B	A	A	B	B	A	B	B	B	A	A	B	A	B	B
900001	A	B	B	B	B	B	A	A	A	A	A	A	A	A	A	A	A	X	B	X	A	A	B	A	B	A	A	A	X	A	A	A	B	A	-	A	A	B	B	A	B	B	B	A	A	B	A	B	B
1000001	A	B	B	B	B	B	A	A	A	A	A	A	A	A	A	A	A	X	B	X	A	A	B	A	B	A	A	A	X	A	A	A	B	A	-	A	A	B	B	A	B	B	B	A	A	B	A	B	B
1100001	A	B	B	B	B	B	A	A	A	A	A	A	A	A	A	A	B	B	B	X	A	A	B	A	B	A	A	A	X	A	A	A	B	-	-	A	A	B	B	A	B	B	B	A	A	B	A	B	B
1200001	A	B	B	B	B	B	A	A	A	A	A	A	A	A	A	A	B	B	B	X	A	A	B	A	B	A	A	A	X	A	A	A	B	-	-	A	A	B	B	A	B	B	B	A	A	B	A	B	B
1300001	A	B	B	B	B	B	A	A	A	A	A	A	A	A	A	A	B	B	B	X	X	X	B	A	B	A	A	A	X	A	A	A	B	-	-	A	A	B	B	A	B	B	B	A	A	B	A	B	B
1400001	A	B	B	B	B	B	A	A	A	A	A	A	A	B	A	A	B	X	B	X	X	X	B	A	B	A	A	A	X	A	A	A	B	-	-	A	A	B	B	A	B	B	B	A	A	B	A	B	B
1500001	A	B	B	B	B	B	A	A	A	A	A	A	A	B	A	A	B	X	B	X	X	X	B	A	B	A	A	A	X	A	A	A	B	A	B	A	A	B	B	A	B	B	B	A	A	B	A	B	B
1600001	A	B	B	B	B	B	A	A	A	A	A	A	A	B	A	A	B	B	B	A	X	X	B	A	B	A	A	A	X	A	A	A	B	-	B	A	A	B	B	A	B	B	B	A	A	B	A	B	B
1700001	A	B	B	B	B	B	A	A	A	A	A	A	A	B	A	A	B	B	B	A	X	X	B	A	B	A	A	A	X	A	A	A	B	-	-	A	A	B	B	A	B	B	B	A	A	B	A	B	B
1800001	A	B	B	B	B	B	A	A	A	A	A	A	A	B	A	A	B	B	B	A	X	X	B	A	B	A	A	A	X	A	A	A	B	-	B	A	A	B	B	A	B	B	B	A	A	B	A	B	B
1900001	A	B	B	B	B	B	A	A	B	B	A	A	A	B	A	A	B	B	B	A	X	X	B	A	B	A	A	A	X	A	A	A	B	-	B	A	A	B	B	A	B	B	B	A	A	B	A	B	B
2000001	A	B	B	B	B	B	A	A	B	B	A	A	A	B	A	A	B	X	B	A	X	X	B	A	B	A	A	A	X	A	A	A	B	-	-	A	A	A	B	A	B	B	B	A	A	B	A	B	B
2100001	A	B	B	B	B	B	A	A	B	B	A	A	A	B	A	A	B	B	B	A	X	X	B	A	B	A	A	A	X	A	A	A	B	-	-	A	-	A	-	A	B	B	B	A	A	B	A	B	B
2200001	A	B	B	B	B	B	A	A	B	B	A	A	A	B	A	A	B	B	B	A	X	X	A	A	B	A	A	A	X	X	A	A	B	-	-	A	A	A	B	A	B	B	B	A	A	B	A	B	B
2300001	A	B	B	B	B	B	A	B	B	B	B	A	A	B	A	A	B	B	B	B	X	X	A	A	B	A	A	A	X	X	A	A	B	-	-	A	A	A	B	A	B	B	B	A	A	B	A	B	B
2400001	-	B	B	B	B	B	A	B	B	B	B	A	A	B	A	A	B	B	B	B	X	X	-	A	B	A	A	A	X	X	A	A	B	-	-	A	-	A	-	A	B	B	B	A	A	B	A	B	B
2600001	A	B	B	B	B	B	A	B	B	B	B	A	A	B	A	A	B	-	B	B	X	X	A	A	B	A	A	A	X	X	A	A	B	-	-	A	-	A	X	A	B	B	B	A	A	B	A	B	B
2700001	A	-	B	B	B	B	A	B	B	B	B	A	-	B	A	A	B	B	B	B	X	X	A	A	B	A	A	A	X	X	A	A	B	-	-	A	-	A	-	A	-	-	B	-	-	B	A	B	B
2800001	A	B	B	-	B	B	A	B	B	B	B	-	-	B	A	A	-	-	B	B	X	X	-	-	B	-	-	-	X	X	A	A	B	-	-	A	-	-	-	A	-	B	B	-	-	-	-	B	B
2900001	A	B	B	B	B	B	A	B	B	B	B	A	A	B	A	A	B	X	B	B	X	X	A	A	B	A	A	A	X	X	A	A	B	-	-	A	A	A	-	A	B	B	B	A	A	B	A	B	B
3000001	A	B	B	B	B	B	A	B	B	B	B	A	A	B	A	A	B	X	B	B	X	X	A	A	B	A	A	A	X	X	A	A	B	-	-	A	A	A	B	A	B	B	B	A	A	B	A	B	B
3100001	A	B	B	B	B	B	A	B	B	B	B	A	A	B	A	A	B	B	B	B	X	X	A	A	B	A	A	A	X	X	A	A	B	-	-	A	-	A	-	A	B	B	B	-	A	B	A	B	B
3200001	-	B	X	B	X	B	-	B	B	B	B	B	-	B	-	-	B	-	B	X	X	X	A	A	X	-	A	-	X	X	-	A	-	-	-	A	-	A	-	-	-	B	X	-	-	-	-	X	B
3500001	A	B	B	B	B	B	A	B	B	B	B	A	A	B	A	A	B	B	X	B	X	X	A	A	B	A	A	A	X	X	A	A	B	-	-	X	-	A	B	A	B	B	X	A	A	B	A	B	B
3700001	A	B	B	B	B	B	A	B	B	B	B	A	A	B	A	A	B	B	B	B	X	X	A	A	B	A	A	A	X	X	A	A	B	-	-	A	-	A	B	A	B	B	B	A	A	B	A	B	B
4000001	A	B	B	B	B	B	A	B	B	B	B	A	A	B	A	A	B	B	B	B	X	X	A	A	B	A	A	A	X	X	A	A	B	-	-	A	A	A	B	A	B	B	B	A	A	B	A	B	B
4100001	-	-	B	-	B	B	-	-	B	B	-	-	-	B	A	A	B	B	B	B	X	-	A	-	B	-	A	A	X	X	-	-	B	-	-	A	-	A	-	A	B	B	B	A	A	-	-	B	B
4200001	A	B	B	B	B	B	-	B	B	B	B	A	A	B	A	A	B	B	B	B	X	X	A	A	B	A	A	A	X	X	A	A	B	-	-	A	-	A	-	A	B	B	B	A	A	B	A	B	B
4300001	A	B	B	B	B	B	A	B	B	B	B	A	A	B	A	A	B	B	B	B	X	X	A	A	B	A	A	A	X	X	A	A	B	-	-	A	A	A	B	A	B	B	B	A	A	B	A	B	B
4600001	A	B	B	B	B	B	A	B	A	A	B	A	A	B	A	A	B	B	B	B	X	X	A	A	B	A	A	A	X	X	A	A	B	-	-	A	-	A	B	A	B	B	B	A	A	B	A	B	B
4700001	A	-	B	B	B	B	-	B	-	A	B	-	-	B	A	A	B	X	B	B	X	X	A	A	B	-	-	A	X	X	A	A	B	-	-	A	-	A	-	A	B	-	B	A	A	B	A	B	B
4800001	A	B	B	B	B	B	A	B	A	A	B	A	A	B	A	A	B	X	B	B	X	X	A	A	B	A	A	A	X	X	A	A	B	A	A	A	A	A	B	A	B	B	B	A	A	B	A	B	B
4900001	A	-	B	B	B	B	-	B	A	-	-	A	-	B	A	-	B	-	B	B	-	X	A	A	B	A	A	A	X	X	-	A	B	-	-	A	-	A	-	A	B	B	-	A	A	B	A	B	B
5000001	A	B	B	B	B	B	A	B	A	A	B	A	A	B	A	A	B	X	B	B	X	X	A	A	B	A	A	A	X	X	A	A	B	-	-	A	-	A	B	A	B	B	B	A	A	B	A	B	B
5100001	A	B	B	-	B	B	-	B	A	A	B	A	A	B	A	-	B	B	B	B	X	X	-	A	B	A	A	A	X	X	A	A	B	-	-	A	-	A	-	A	B	B	B	A	A	B	A	B	B
5200001	A	B	B	B	B	B	A	B	A	A	B	A	A	B	A	A	B	B	B	B	X	X	A	A	B	A	A	A	X	X	A	A	B	-	-	A	A	A	B	A	B	B	B	A	A	B	A	B	B
5300001	A	B	B	B	B	B	A	B	A	A	B	A	A	B	A	A	B	B	B	B	X	X	A	A	B	A	A	A	X	X	A	A	B	-	-	A	A	A	B	A	B	B	B	A	A	B	A	B	B
5400001	A	B	B	B	B	B	A	B	A	A	B	A	A	B	A	A	B	X	B	B	X	X	A	X	B	A	A	A	X	X	A	A	B	-	-	A	A	A	B	A	B	B	B	A	A	B	A	B	B
5500001	A	B	B	B	B	B	A	B	A	A	B	A	A	B	A	A	B	X	B	B	X	X	A	X	B	A	A	A	X	X	A	A	B	A	-	A	A	A	B	A	B	B	B	A	A	B	A	B	B
5600001	A	B	B	B	B	B	A	B	A	A	B	A	A	B	A	A	B	B	B	B	X	X	A	X	B	A	A	A	X	X	A	A	B	A	A	A	A	A	B	A	B	B	B	A	A	B	A	B	B
5700001	A	B	B	B	B	B	A	B	A	A	B	A	A	B	A	A	B	B	B	B	X	X	A	X	B	A	A	A	X	X	A	A	B	-	-	A	A	A	B	A	B	B	B	A	A	B	A	B	B
5800001	A	B	B	B	B	B	A	B	A	A	B	A	A	B	A	A	B	B	B	B	X	X	A	X	B	A	A	A	X	X	A	A	B	-	-	A	A	A	B	A	B	B	B	A	A	B	A	B	B
5900001	A	B	B	B	B	B	A	B	A	A	B	A	A	B	A	A	B	B	B	B	X	X	A	X	B	A	A	A	A	X	A	A	B	A	A	A	A	A	B	A	B	B	B	A	A	B	A	B	B
6000001	A	B	B	X	B	B	A	B	A	A	B	A	A	B	A	A	B	X	B	B	X	X	A	X	B	A	A	A	A	X	A	A	B	-	-	A	A	A	B	A	B	B	B	A	A	B	A	B	B
6100001	A	B	B	X	B	B	A	B	A	A	B	A	A	B	A	A	B	X	B	B	X	X	A	X	B	A	A	A	A	X	A	A	B	-	-	A	A	A	B	A	B	B	B	A	A	B	A	B	B
6200001	A	B	B	X	B	B	A	B	A	A	B	A	A	B	A	A	B	B	A	B	X	X	A	X	B	A	A	A	A	X	A	A	B	-	-	A	A	A	B	A	B	B	B	A	A	B	A	B	B
6300001	A	B	B	X	B	B	A	B	A	X	B	A	A	B	A	A	B	X	A	B	X	X	A	X	B	A	A	A	B	X	A	A	B	A	A	A	A	A	B	B	B	B	B	A	A	B	A	A	B
6400001	A	B	B	X	B	B	A	B	A	X	B	A	A	B	A	B	B	B	A	B	X	X	A	X	B	A	A	A	B	X	A	A	B	-	-	A	A	A	-	B	B	B	B	A	A	B	A	A	B
6500001	A	B	B	-	B	B	A	B	A	X	B	A	A	B	A	-	B	B	-	B	X	X	-	X	B	-	A	A	B	X	A	-	B	-	-	A	-	A	-	B	B	-	B	-	A	B	A	A	B
6700001	A	B	A	X	B	B	A	B	A	X	B	A	A	B	A	B	B	B	A	B	X	X	A	X	B	A	A	A	B	X	A	A	B	A	A	A	A	A	B	B	B	B	X	A	A	B	A	A	B
6800001	A	B	A	A	B	B	A	B	A	X	B	A	A	B	A	B	B	B	A	B	X	X	A	X	B	A	A	A	B	B	A	A	B	-	A	A	A	A	B	B	B	B	X	A	A	B	A	B	B
6900001	A	B	A	A	B	B	A	B	B	B	B	A	A	X	A	B	B	B	A	B	X	X	A	X	B	A	A	X	B	B	A	A	B	-	A	A	A	A	B	B	B	B	A	A	A	A	A	B	B
7000001	A	B	A	A	B	B	A	B	B	B	B	A	A	X	A	B	B	X	A	B	X	X	A	X	B	A	A	A	B	B	A	A	B	-	A	A	A	A	B	B	B	B	A	A	A	A	A	B	B
7100001	A	B	A	A	B	B	A	B	B	B	B	A	A	X	A	B	B	B	A	B	X	X	A	X	B	A	A	A	B	B	A	A	B	-	A	A	A	A	B	B	B	B	A	A	A	A	A	B	B
7200001	A	B	A	A	B	B	A	B	B	B	B	A	A	X	A	B	B	B	A	B	X	X	A	X	B	A	A	A	B	B	A	A	B	-	A	A	X	A	A	A	B	B	A	A	A	A	A	B	B
7300001	A	B	A	A	B	B	A	B	B	B	B	A	A	X	A	B	A	B	A	B	X	X	A	X	B	A	A	A	B	B	A	A	B	-	A	A	X	A	A	A	B	B	A	A	A	A	A	B	B
7400001	A	B	A	A	B	B	A	B	B	B	B	A	A	X	A	B	A	B	A	B	X	X	A	X	B	A	A	A	B	B	A	A	B	-	-	A	X	A	A	A	B	B	A	A	A	A	A	B	B
7500001	A	B	A	A	B	B	A	B	B	B	B	A	A	X	A	B	A	B	A	B	X	X	A	X	B	A	A	A	B	B	A	A	B	A	A	A	X	A	A	A	B	B	A	A	A	A	A	B	B
7600001	A	B	A	A	B	B	A	B	B	B	B	A	A	X	A	B	A	X	A	B	X	X	A	X	B	A	A	A	B	B	A	A	B	-	-	A	X	A	-	A	B	B	A	A	A	A	A	B	B
7700001	A	B	A	A	B	B	A	B	B	B	B	A	A	X	A	B	A	X	A	B	X	X	A	X	B	A	A	A	B	B	A	A	B	-	-	A	X	A	A	A	B	B	A	A	A	A	A	B	B
7800001	A	B	A	A	B	B	A	B	B	B	B	A	A	X	A	B	A	X	A	B	X	X	A	X	B	A	A	A	B	B	A	A	B	-	-	A	A	A	A	A	B	B	A	A	A	A	A	B	B
7900001	A	B	A	A	B	B	A	B	B	B	B	A	A	X	A	B	A	B	A	B	X	X	A	X	B	A	A	A	B	B	A	A	B	B	A	A	A	A	A	A	B	B	A	B	B	A	A	B	B
8000001	A	B	A	A	B	B	A	B	B	B	B	A	A	X	A	B	A	X	A	B	X	B	A	X	B	A	A	X	B	B	A	A	B	-	-	A	A	A	A	A	B	B	A	B	B	A	A	B	B
8100001	A	B	A	A	B	B	A	B	B	B	B	A	A	X	A	B	A	B	A	B	X	B	A	X	B	A	A	A	B	B	A	A	B	B	A	A	A	A	A	A	B	B	A	B	B	A	A	B	B
8200001	A	B	A	A	B	B	A	B	B	B	B	A	A	X	A	B	A	B	A	B	X	B	A	X	B	A	A	A	B	B	A	A	B	-	A	A	X	A	A	A	B	B	A	B	B	A	A	B	B
8300001	A	B	A	A	B	B	A	B	B	B	B	A	A	X	A	B	A	B	A	B	X	B	A	X	B	A	A	A	B	B	A	A	B	-	A	A	X	A	A	A	B	B	A	B	B	A	A	B	B
8400001	A	B	A	A	B	B	A	B	B	B	B	A	A	X	A	B	A	B	A	B	X	B	A	X	B	A	A	A	B	B	A	A	B	-	A	A	X	A	A	A	B	B	A	B	B	A	A	B	B
8500001	A	B	A	A	B	B	A	B	B	B	B	A	A	X	A	B	A	B	A	B	X	B	A	X	B	A	A	A	B	B	A	A	B	-	-	A	X	A	A	A	B	B	A	B	B	A	A	B	B
8600001	A	B	A	A	B	B	A	B	B	B	B	A	A	X	A	B	A	B	A	B	X	B	A	X	B	A	A	A	B	B	A	A	B	B	A	A	X	A	A	A	B	B	A	B	B	A	A	B	B
8700001	A	B	A	A	B	B	A	B	B	B	B	A	A	X	A	B	A	B	A	B	X	B	A	X	B	A	A	A	B	B	A	A	B	-	-	A	A	A	-	A	B	B	A	B	B	A	A	B	B
8800001	A	B	A	A	B	B	A	B	B	B	B	A	A	X	A	B	A	B	A	B	X	B	A	X	B	A	A	A	B	B	A	A	B	B	A	A	A	A	A	A	B	B	A	B	B	A	A	B	B
8900001	A	B	A	A	B	B	A	B	B	B	B	A	A	X	B	B	A	B	A	B	X	B	A	X	B	A	A	A	B	B	A	A	B	-	-	A	X	A	A	A	B	B	A	B	B	A	A	B	B
9000001	A	B	A	A	B	B	A	B	B	B	B	A	A	X	B	B	A	B	A	B	X	B	A	X	B	A	A	A	B	B	A	A	B	B	-	A	X	A	A	A	B	B	A	B	B	A	A	B	B
9100001	A	B	A	A	B	B	A	B	B	B	B	X	A	X	B	B	A	B	A	B	X	B	A	X	B	A	A	A	B	B	A	A	B	B	A	A	X	A	A	A	B	B	A	B	B	A	A	B	B
9200001	A	B	A	A	B	B	A	B	B	B	B	A	A	B	B	B	A	B	A	B	X	B	A	X	B	A	A	A	B	B	A	A	B	-	-	A	X	A	A	A	B	B	A	B	B	A	A	B	B
9300001	A	B	A	A	B	B	A	B	B	B	B	A	A	B	B	B	A	B	A	B	X	B	A	X	B	A	A	A	B	B	A	A	B	-	A	A	A	A	A	A	B	B	A	B	B	A	A	B	B
9400001	A	B	A	A	B	B	A	B	B	B	B	A	A	B	B	B	A	B	A	B	B	B	A	X	B	A	A	A	B	B	A	A	B	-	-	A	X	A	A	A	B	B	A	B	B	A	A	B	B
9500001	A	B	A	A	B	B	A	B	B	B	B	A	A	B	B	B	A	B	A	B	B	B	A	X	B	A	A	A	B	B	A	A	B	-	-	A	X	A	A	A	B	B	A	B	B	A	A	B	B
9600001	A	B	A	A	B	B	A	B	B	B	B	A	A	B	B	B	A	B	A	B	B	B	A	X	X	A	A	A	B	B	A	A	B	-	-	A	X	A	A	A	B	B	A	B	B	A	A	B	B
9700001	A	B	A	A	B	B	A	B	B	B	B	A	A	B	B	B	A	B	A	B	B	B	A	X	X	A	A	A	B	B	A	A	B	B	A	A	X	A	A	A	B	B	A	A	A	A	A	B	B
9800001	A	B	A	A	B	B	A	B	B	B	B	A	A	B	B	B	A	B	A	B	B	B	A	X	X	A	A	A	B	B	A	A	B	-	-	A	X	A	A	A	B	B	A	A	A	A	A	B	B
9900001	A	B	A	A	B	B	A	B	B	B	B	A	A	B	B	B	A	B	A	B	B	B	A	X	X	A	A	A	B	B	A	A	B	B	A	A	A	A	A	A	A	B	A	A	A	A	A	A	B
10000001	A	B	A	A	B	B	A	B	B	B	B	A	A	B	B	B	B	B	A	B	B	B	A	B	X	A	A	A	B	B	A	A	B	-	-	A	A	A	A	A	A	B	A	A	A	A	A	A	B
10100001	A	B	A	A	B	B	A	B	B	B	B	A	A	B	B	B	B	B	A	B	B	B	A	B	X	A	A	A	B	B	A	A	B	-	-	A	X	A	A	A	A	B	A	A	A	A	A	A	B
10200001	X	B	A	A	B	B	A	B	B	B	B	A	A	B	B	B	B	X	A	B	B	B	A	B	X	A	A	A	B	B	A	A	B	-	A	A	X	A	A	A	A	B	A	A	A	A	A	A	B
10300001	X	B	A	A	B	B	A	B	B	B	B	A	A	B	B	B	B	B	A	B	B	B	A	B	X	A	A	A	B	B	A	A	B	-	-	A	X	A	A	A	A	B	A	A	A	A	A	A	B
10400001	X	B	A	A	B	B	A	B	B	B	B	A	A	B	B	B	B	B	A	B	B	B	A	B	X	A	A	A	B	B	A	A	B	-	-	A	X	A	A	A	A	B	A	A	A	A	A	A	B
10500001	X	B	A	A	B	B	A	B	B	B	B	A	A	B	B	B	B	B	A	B	B	B	A	B	X	A	A	A	B	B	A	A	B	B	A	A	A	A	A	A	A	B	A	A	A	A	A	A	B
10600001	X	B	A	A	B	B	A	B	B	B	B	A	A	B	B	B	B	B	A	B	B	B	A	B	A	A	A	A	B	B	A	A	B	-	-	A	A	A	A	A	A	B	A	A	A	A	A	A	B
10700001	X	B	A	A	B	B	B	B	B	B	B	A	A	B	B	B	B	X	A	B	B	B	A	B	A	A	A	A	B	B	A	A	B	-	A	A	A	A	A	A	A	B	A	A	A	A	A	A	B
10800001	X	B	A	A	B	B	B	B	B	B	B	A	A	B	B	B	B	X	A	B	B	B	A	B	A	A	A	A	B	B	A	A	B	-	-	A	X	A	A	A	A	B	A	A	A	A	A	A	B
10900001	X	B	A	-	B	B	-	B	B	B	B	-	-	B	B	-	B	-	A	B	B	B	-	B	A	A	-	A	B	B	-	A	B	-	-	A	-	-	-	A	A	-	-	-	A	-	A	A	B
11000001	X	B	A	A	B	B	B	B	B	B	B	A	A	B	B	B	B	X	A	B	B	B	A	B	A	A	A	A	B	B	A	A	B	-	-	A	X	A	A	A	A	B	A	A	A	A	A	A	B
11100001	X	B	A	A	B	B	B	B	B	B	B	A	A	B	B	B	B	B	A	B	B	B	A	B	A	A	A	A	B	B	A	A	B	-	A	A	X	A	A	A	A	B	A	A	A	A	A	A	B
11200001	X	B	A	A	B	B	B	B	B	B	B	A	A	B	B	B	B	B	A	B	B	B	A	B	A	A	A	A	B	B	A	A	B	-	-	A	-	A	-	A	A	B	A	A	A	A	A	A	B
11300001	X	B	A	A	B	B	B	B	B	B	B	A	A	B	B	B	B	B	A	B	B	B	A	B	A	A	A	A	B	B	A	A	B	B	-	A	X	A	A	A	A	B	A	A	A	A	A	A	B
11400001	X	B	A	A	B	B	B	B	B	B	B	A	A	B	B	B	B	X	A	B	B	B	A	B	A	A	A	A	B	B	A	A	B	B	A	A	X	A	A	A	A	B	A	A	A	A	A	A	B
11500001	X	B	A	A	B	B	B	B	B	B	B	A	A	B	B	B	B	X	A	B	B	B	A	B	A	A	A	A	B	B	A	A	B	-	-	A	X	A	A	A	A	B	A	A	A	A	A	A	B
11600001	X	B	A	A	B	B	B	B	B	B	B	A	A	B	B	B	B	X	A	B	B	B	A	B	A	A	A	A	B	B	A	A	B	-	-	A	X	A	-	A	A	B	A	A	A	A	A	A	B
11700001	X	B	A	A	B	B	B	B	A	A	B	A	A	B	B	B	B	B	A	B	B	B	A	B	A	A	A	A	B	B	A	A	B	-	A	A	X	A	A	A	A	B	A	A	A	A	A	A	B
11800001	X	B	A	A	B	B	B	B	A	A	B	A	A	B	B	B	B	B	A	B	B	B	A	B	A	A	A	A	B	B	A	A	B	-	A	A	X	A	A	A	A	B	A	A	A	A	A	A	A
11900001	X	B	A	A	B	B	B	B	A	A	B	A	A	B	B	B	B	X	A	B	B	B	A	B	A	A	A	A	B	B	A	A	B	-	A	A	X	A	A	A	A	B	A	A	A	A	A	A	A
12000001	X	B	A	A	B	B	B	B	A	A	B	A	A	B	B	B	B	B	A	B	B	B	A	B	A	A	A	A	B	B	A	A	B	-	-	A	X	A	A	A	A	B	A	A	A	A	A	A	A
12100001	X	B	A	A	B	B	B	B	A	A	B	A	A	B	B	B	B	X	B	B	B	B	A	B	A	A	A	A	B	B	A	A	B	-	-	A	X	A	A	A	A	B	A	A	A	A	A	A	A
12200001	X	B	A	A	B	B	B	B	A	A	B	A	A	B	B	B	B	B	B	B	B	B	A	B	A	A	A	A	B	B	A	A	B	-	-	A	A	A	-	A	A	B	A	A	A	A	A	A	A
12300001	X	B	A	A	B	B	B	B	A	A	B	A	A	B	B	B	B	B	B	B	B	B	A	B	A	A	A	A	B	B	A	A	B	X	A	A	A	A	A	A	A	B	A	A	A	A	A	A	A
12400001	X	B	A	A	B	B	B	B	A	A	B	A	A	B	B	B	B	B	B	B	B	B	A	B	A	A	A	A	B	B	A	A	B	X	A	A	X	A	A	A	A	B	A	A	A	A	A	A	A
12500001	X	B	A	A	B	B	B	B	A	A	B	A	A	B	B	B	B	B	A	B	B	B	A	B	A	A	A	A	B	B	A	A	B	X	A	A	A	A	A	A	A	B	A	A	A	A	A	A	A
12600001	X	B	A	A	B	B	B	B	A	A	B	A	A	B	B	B	B	B	A	B	B	B	A	B	A	A	A	A	B	B	A	A	B	X	A	A	X	A	A	A	A	B	A	A	A	A	A	A	A
12700001	X	B	A	A	B	B	B	B	A	A	B	A	A	B	B	B	B	X	A	B	B	B	A	B	A	A	A	A	B	B	A	A	B	-	A	A	X	A	A	A	A	B	A	A	A	A	A	A	A
12800001	X	B	A	A	B	B	B	B	A	A	B	A	A	A	B	B	B	B	A	B	B	B	A	B	A	A	A	A	B	B	A	A	B	-	-	A	A	A	A	A	A	B	A	A	A	A	A	A	A
12900001	X	B	A	A	B	B	B	B	A	A	B	A	A	A	B	B	B	X	A	B	B	B	A	B	A	A	A	A	B	B	A	A	B	-	A	A	X	A	A	A	A	B	A	A	A	A	A	A	A
13000001	X	B	A	A	B	B	B	B	A	A	B	A	A	A	B	B	B	X	A	B	B	B	A	B	A	A	A	A	B	B	A	A	B	-	A	A	X	A	A	A	A	B	A	A	A	A	A	A	A
13100001	X	B	A	A	B	B	B	B	A	A	B	A	A	A	B	B	B	X	A	B	B	B	A	B	A	A	A	A	B	B	A	A	B	-	-	A	X	A	A	A	A	B	A	A	A	A	A	A	A
13200001	X	B	A	A	B	B	B	B	A	A	B	A	A	A	B	B	B	B	A	B	B	B	A	B	A	A	A	A	B	B	A	A	B	-	-	A	A	A	A	A	A	B	A	A	A	A	A	A	A
13300001	X	B	A	A	B	B	B	B	A	A	B	A	A	A	B	B	B	B	A	B	B	B	A	B	A	A	A	A	B	B	A	A	B	-	-	A	-	A	-	A	A	B	A	A	A	A	A	A	A
13500001	X	B	A	A	B	B	B	B	A	A	B	A	A	A	B	B	B	B	A	B	B	B	A	B	A	A	A	A	B	B	A	A	B	-	-	A	A	A	A	A	A	B	A	A	A	A	A	A	A
13600001	X	B	A	A	B	B	B	B	A	A	B	A	A	A	B	B	B	B	A	B	B	B	A	B	A	A	A	A	B	B	A	A	B	-	A	A	X	A	A	A	A	B	A	A	A	A	A	A	A
13700001	X	B	A	A	B	B	B	B	A	A	B	A	A	A	B	B	B	B	A	B	B	B	A	B	A	A	A	A	B	B	A	A	B	-	A	A	X	A	A	A	A	B	A	A	A	A	A	A	A
13800001	X	B	A	A	B	B	B	B	A	A	B	A	A	A	B	B	B	B	A	B	B	B	A	B	A	A	A	A	B	B	A	A	B	X	A	A	X	A	A	A	A	B	A	A	A	A	A	A	A
13900001	X	B	A	A	B	B	B	B	A	A	B	A	A	A	B	B	B	X	A	B	B	B	A	B	A	A	A	A	B	B	A	A	B	-	A	A	X	A	A	A	A	B	A	A	A	A	A	A	A
14000001	X	B	A	A	B	B	B	B	A	A	B	A	A	A	B	B	B	X	A	B	B	B	A	B	A	A	A	X	B	B	A	A	B	-	A	A	X	A	A	A	A	B	A	A	A	A	A	A	A
14100001	X	B	A	A	B	B	B	B	A	A	B	A	A	A	B	B	B	B	A	B	B	B	A	B	A	A	A	A	B	B	A	A	B	-	-	A	X	A	A	A	A	B	A	A	A	A	A	A	A
14200001	X	B	A	A	B	B	B	B	A	A	B	A	A	A	B	B	B	B	A	B	B	B	A	B	A	A	A	A	B	B	A	A	B	-	-	A	X	A	A	A	A	B	A	A	A	A	A	A	A
14300001	X	B	A	A	B	B	B	B	A	A	B	A	A	A	B	B	B	B	A	B	B	B	A	B	A	A	A	A	B	B	A	A	B	-	-	A	X	A	A	A	A	B	A	A	A	A	A	A	A
14400001	X	B	A	A	B	B	B	B	A	A	B	A	A	A	B	B	B	B	A	B	B	B	A	B	A	A	A	A	B	B	A	A	B	-	-	A	X	A	-	A	A	B	A	A	A	A	A	A	A
14500001	X	B	A	A	B	B	B	B	A	A	B	A	A	A	B	B	B	B	A	B	B	B	A	B	A	A	A	A	B	B	A	A	B	-	-	A	X	A	-	A	A	B	A	A	A	A	A	A	A
14600001	X	B	A	A	B	B	B	B	A	A	B	A	A	A	B	B	B	B	A	B	B	B	A	B	A	A	A	A	B	B	A	A	B	-	-	A	X	A	A	A	A	B	A	A	A	A	A	A	A
14700001	X	B	A	A	B	B	B	B	A	A	B	A	A	A	B	A	B	B	A	B	B	B	A	B	A	A	A	A	B	B	A	A	B	-	-	A	X	A	A	A	A	B	A	A	A	A	A	A	A
14800001	X	B	A	A	B	B	B	B	A	A	B	A	A	A	B	A	B	B	A	B	B	B	A	B	A	A	A	A	B	B	A	A	B	-	A	A	X	A	A	A	A	B	A	A	A	A	A	A	A
14900001	X	B	A	A	B	B	B	B	A	A	B	A	A	A	B	A	B	B	A	B	B	B	A	B	A	A	A	A	B	B	A	A	B	-	-	A	X	A	A	A	A	B	A	A	A	A	A	A	A
15000001	X	B	A	A	B	B	B	B	A	A	B	A	A	A	B	A	B	X	A	B	B	B	A	B	A	A	A	A	B	B	A	A	B	-	A	A	X	A	A	A	A	B	A	A	A	A	A	A	A
15100001	X	B	A	A	B	B	B	B	A	A	B	B	A	A	B	A	B	B	A	B	B	B	A	B	A	A	A	A	B	B	A	A	B	X	A	A	X	A	A	A	A	B	A	A	A	A	A	A	A
15200001	X	B	A	A	B	B	B	B	A	A	B	B	A	A	B	A	B	B	A	B	B	B	A	B	A	A	A	A	B	B	A	A	B	-	-	A	A	A	A	A	A	B	A	A	A	A	A	A	A
15300001	X	B	A	A	B	B	B	B	A	A	B	B	A	A	B	A	B	B	A	B	B	B	A	B	A	A	A	A	B	B	A	A	B	-	A	A	A	A	A	A	A	B	A	A	A	A	A	A	A
15400001	X	B	A	A	B	B	B	B	A	A	B	B	A	A	B	A	B	B	A	B	B	B	A	B	A	A	A	A	B	B	A	A	B	-	-	A	X	A	A	A	A	B	A	A	A	A	A	A	A
15500001	X	B	A	A	B	B	B	B	A	A	B	B	A	A	B	A	B	B	A	B	B	B	A	B	A	A	A	A	B	B	A	A	B	-	-	A	X	A	A	A	A	B	A	A	A	A	A	A	A
15600001	X	B	A	A	B	B	B	B	A	A	B	B	A	A	B	A	B	B	A	B	B	B	A	B	A	A	A	A	B	B	A	A	B	-	-	A	X	A	A	A	A	B	A	B	B	A	A	A	A
15700001	X	B	A	A	B	B	B	B	A	A	B	B	A	A	B	A	B	B	A	B	B	B	A	B	A	A	A	A	B	B	A	A	B	X	A	A	X	A	A	A	A	B	A	B	B	A	A	A	A
15800001	X	B	A	A	B	B	B	B	A	A	B	B	A	A	B	A	B	B	A	B	B	B	A	B	A	A	A	A	B	B	A	A	B	X	-	A	X	A	A	A	A	B	A	B	B	B	A	A	A
15900001	X	B	A	A	B	B	B	B	A	A	B	A	A	A	B	A	B	B	A	B	B	B	A	A	A	A	A	A	B	B	A	A	B	-	A	A	A	A	A	A	A	B	A	B	B	B	A	A	A
16000001	X	B	A	A	B	B	B	B	A	A	B	A	A	A	B	A	B	B	A	B	B	B	A	A	A	A	A	A	B	B	A	A	B	X	-	A	A	A	A	A	A	B	A	B	B	B	A	A	A
16100001	X	B	A	A	B	B	B	B	A	A	B	A	A	A	B	A	B	B	A	B	B	B	A	A	A	A	A	X	B	B	A	A	B	-	-	A	A	A	A	A	A	B	A	B	B	B	A	A	A
16200001	X	B	A	A	B	B	B	B	A	A	B	A	A	A	B	A	B	B	A	B	B	B	A	A	A	A	A	A	B	B	A	A	B	X	A	A	X	A	A	A	A	B	A	B	B	B	A	A	A
16300001	X	B	A	A	B	B	B	B	A	A	B	A	A	A	B	A	B	B	A	B	B	B	A	A	A	A	A	A	B	B	A	A	B	-	A	A	A	A	A	A	A	B	A	B	B	B	A	A	A
16400001	-	-	-	-	B	B	B	-	-	-	-	-	-	-	B	-	B	-	-	B	B	B	-	-	A	-	-	-	B	-	-	A	-	-	-	-	-	-	-	-	-	-	-	B	B	-	A	-	-
16500001	B	B	A	A	B	B	B	B	A	A	B	A	A	A	B	A	B	B	A	B	B	B	A	A	A	A	A	A	B	B	A	A	B	-	-	A	A	A	A	A	A	B	A	B	B	B	A	A	A
16600001	B	B	A	A	B	B	B	B	A	A	B	A	A	A	B	A	B	X	A	B	B	B	A	A	A	A	A	A	B	B	A	A	B	-	-	A	A	A	A	A	A	B	A	B	B	B	A	A	A
16700001	B	B	A	A	B	B	B	B	A	A	B	A	A	A	B	A	B	X	A	B	B	B	A	A	A	A	A	A	B	B	A	A	B	-	-	A	A	A	A	A	A	B	A	B	B	B	A	A	A
16800001	B	B	A	A	B	B	B	B	A	A	B	A	A	A	B	A	B	X	A	B	B	B	A	A	A	A	A	A	B	B	A	A	B	-	-	A	A	A	A	A	A	B	A	B	B	B	A	A	A
16900001	B	B	A	A	B	B	B	B	A	A	B	A	A	A	B	A	B	X	A	B	A	A	A	A	A	A	A	A	B	B	A	A	B	-	-	A	A	A	A	A	A	B	A	B	B	B	A	A	A
17000001	B	B	A	A	B	B	B	B	A	A	B	A	A	A	B	A	B	X	A	B	A	A	A	A	A	A	A	A	B	B	A	A	B	-	-	A	A	A	A	A	A	B	A	B	B	B	A	A	A
17100001	B	B	A	A	B	B	B	B	A	A	B	A	A	A	B	A	B	B	A	B	A	A	A	A	A	A	A	A	B	B	A	A	B	X	A	A	A	A	A	A	A	B	A	B	B	B	A	A	A
17200001	B	B	A	A	B	B	B	B	A	A	B	A	A	A	B	B	B	B	A	B	A	A	A	A	A	A	A	A	B	B	A	A	B	-	-	A	A	A	A	A	A	B	A	B	B	B	A	A	A
17300001	B	B	A	A	B	B	B	B	A	A	B	A	A	A	B	B	B	B	A	B	A	A	A	A	A	A	A	A	B	B	A	A	B	-	-	A	A	A	A	A	A	B	A	X	B	B	A	A	A
17400001	B	B	A	A	B	B	B	B	A	A	B	A	A	A	B	B	B	B	A	B	A	A	A	A	A	A	A	A	B	B	A	A	B	-	-	A	A	A	A	A	A	B	A	B	B	B	A	A	A
17500001	B	B	A	A	B	B	B	B	A	A	B	A	A	A	B	B	B	B	A	B	A	A	A	A	A	A	A	A	B	X	A	A	B	X	A	A	A	A	A	A	A	B	A	B	B	B	A	A	A
17600001	B	B	A	A	B	B	B	B	A	A	B	A	A	A	B	B	B	X	A	B	A	A	A	A	A	A	A	A	B	X	A	A	B	-	-	A	A	A	A	A	A	B	A	B	B	B	A	A	A
17700001	B	B	A	A	B	B	B	B	A	A	B	A	A	A	B	B	X	B	A	B	A	A	A	A	A	A	A	A	B	X	A	A	B	-	-	A	A	A	A	A	A	B	A	B	B	B	A	A	A
17800001	B	B	A	A	B	B	B	B	A	A	B	A	A	A	B	B	X	B	A	B	A	A	A	A	A	A	A	A	B	X	A	A	B	-	-	A	A	A	-	A	A	B	A	B	B	B	A	A	A
17900001	A	B	A	A	B	B	B	B	A	A	B	A	A	A	B	B	A	X	A	B	A	A	A	A	A	A	A	A	B	X	A	A	B	-	-	A	A	A	-	A	A	B	A	B	B	B	A	A	A
18000001	A	B	A	A	A	B	B	B	A	A	B	A	A	A	B	B	A	B	A	B	A	A	A	A	A	A	A	A	B	X	A	A	B	-	-	A	A	A	A	A	A	B	A	B	B	B	A	A	A
18100001	A	B	A	A	A	B	B	B	A	A	B	A	A	A	B	B	A	B	A	B	A	A	A	A	A	A	A	A	B	X	A	A	B	-	-	A	A	A	A	A	A	B	A	B	B	B	A	A	A
18200001	A	B	A	A	A	B	B	B	A	A	B	A	A	A	B	B	A	B	A	B	A	A	A	A	A	A	A	A	B	X	A	A	B	-	-	A	A	A	A	A	A	B	A	B	B	B	A	A	A
18300001	A	B	A	A	A	B	B	B	A	A	B	A	A	A	B	B	A	B	A	B	A	A	A	A	A	A	A	A	B	X	A	A	B	-	-	A	A	A	A	A	A	B	A	B	B	B	A	A	A
18400001	B	B	A	A	A	B	B	B	A	A	B	A	A	A	B	B	A	X	A	B	A	A	A	A	A	A	A	A	B	X	A	A	B	-	-	A	A	A	A	A	A	B	A	B	B	B	A	A	A
18500001	B	B	A	A	A	B	B	B	A	A	B	A	A	A	B	B	X	B	A	B	A	A	A	A	A	A	A	X	B	X	A	A	B	-	-	A	A	A	A	A	A	B	A	B	B	B	A	A	A
18600001	B	B	A	A	X	B	B	B	A	A	B	A	A	A	B	B	A	X	A	B	A	A	A	A	A	A	A	X	B	X	A	A	B	-	-	A	A	A	A	A	A	B	A	B	B	B	A	A	A
18700001	B	B	A	A	A	B	B	B	A	A	B	A	A	A	B	B	A	X	A	B	A	A	A	A	A	A	A	A	B	B	A	A	B	-	-	A	A	A	A	A	A	B	A	B	B	B	A	A	A
18800001	B	B	A	A	X	B	B	B	A	A	B	A	A	A	B	B	A	X	A	B	A	A	A	A	A	A	A	A	B	B	A	A	B	-	-	A	A	A	A	A	A	B	A	B	B	B	A	A	A
18900001	B	B	A	A	X	B	B	B	A	A	B	A	A	A	B	B	X	X	A	B	A	A	A	A	A	A	A	A	B	B	A	A	B	-	-	A	A	A	A	A	A	B	A	B	B	B	A	A	A
19000001	B	B	A	A	A	B	B	B	A	A	B	A	B	A	B	B	A	X	A	B	A	A	A	A	A	A	A	A	B	B	A	A	B	-	A	A	A	A	A	A	A	B	A	B	B	B	A	A	A
19100001	B	B	A	A	A	B	B	B	A	A	B	A	B	A	B	B	A	B	A	B	A	A	A	A	A	A	A	A	B	B	A	A	B	-	-	A	A	A	A	A	A	B	A	B	B	B	A	A	A
19200001	B	B	A	A	A	B	B	B	A	A	B	A	B	A	B	B	A	B	A	B	A	A	A	A	A	A	A	A	B	B	A	A	B	-	-	A	A	A	A	A	A	B	A	B	B	B	A	A	A
19300001	B	B	A	A	A	B	B	B	A	A	B	A	B	A	B	B	A	X	A	B	A	A	A	A	A	A	A	A	B	B	A	A	B	-	A	A	A	A	A	A	A	B	A	B	B	B	A	A	A
19400001	B	B	A	A	A	B	B	B	A	A	B	A	B	A	B	B	A	B	A	B	A	A	A	A	A	A	A	A	B	B	A	A	B	-	A	A	A	A	A	A	A	B	A	B	B	B	A	A	A
19500001	B	B	A	A	A	B	B	B	A	A	B	A	B	A	B	B	X	B	A	B	A	A	A	A	A	A	A	A	B	B	A	A	B	-	-	A	A	A	A	A	A	B	A	B	B	B	A	A	A
19600001	B	B	A	A	A	B	B	B	A	A	B	A	B	A	B	B	X	A	A	B	A	A	A	A	A	A	A	A	B	B	A	A	B	-	-	A	A	A	A	A	A	B	A	B	B	B	A	A	A
[truncated: 114 more columns]

## Sheet: Suppl. Data 1_input data ch03
	X2PXC	X3PXC	X4PXC	X5PXC	X6PXC	X7PXC	X8PXC	X9PXC	X10PXC	X11PXC	X13PXC	X16PXC	X19PXC	X20PXC	X21PXC	X22PXC	X24PXC	X27PXC	X28PXC	X31PXC	X32PXC	X33PXC	X34PXC	X35PXC	X36PXC	X37PXC	X38PXC	X39PXC	X41PXC	X42PXC	X45PXC	X47PXC	X48PXC	X49PXC	X50PXC	X52PXC	X53PXC	X54PXC	X55PXC	X56PXC	X57PXC	X58PXC	X61PXC	X65PXC	X66PXC	X67PXC	X69PXC	X70PXC	X71PXC
1	A	A	B	A	A	A	A	A	A	A	A	A	A	B	A	B	B	B	A	B	B	B	B	A	B	A	A	A	B	B	A	A	A	A	B	B	X	A	A	A	A	A	B	A	X	A	B	B	A
100001	A	A	B	A	A	A	A	A	A	A	A	A	A	B	A	B	B	B	A	B	B	B	B	A	B	A	A	A	B	B	A	A	A	A	B	B	X	A	A	A	A	A	B	A	X	A	B	B	A
200001	A	A	B	A	A	A	A	A	A	A	A	A	A	B	A	B	B	B	A	B	B	B	B	A	B	A	A	A	B	B	A	A	A	A	B	B	X	A	A	A	A	A	B	A	X	A	B	B	A
300001	A	A	B	A	A	A	A	A	A	A	A	A	A	B	A	B	B	B	A	B	B	B	B	A	B	A	A	A	B	B	A	A	A	-	-	B	X	A	A	A	A	A	B	A	X	A	B	B	A
400001	A	A	B	A	A	A	A	A	A	A	A	A	A	B	A	B	B	B	A	B	B	B	B	A	B	A	A	A	B	B	A	A	A	-	-	B	X	A	-	A	A	A	B	A	X	A	B	B	A
500001	A	A	B	A	A	A	A	A	A	A	A	A	A	B	A	X	B	B	A	B	B	B	B	A	B	A	A	A	B	B	A	A	A	-	B	B	A	A	A	A	A	A	B	A	X	A	B	B	A
600001	A	A	B	A	A	A	A	A	A	A	A	A	A	B	A	X	B	X	A	B	B	B	B	A	B	A	A	A	B	B	A	A	A	-	X	B	A	A	-	A	A	A	B	A	X	A	B	B	A
700001	A	A	B	A	A	A	A	A	A	A	A	A	A	B	A	X	B	B	A	B	B	B	B	A	B	A	A	A	B	B	A	A	A	-	X	B	A	A	A	A	A	A	B	A	X	A	B	B	A
800001	A	A	B	A	A	A	A	A	A	A	A	A	A	B	A	X	B	B	A	B	B	B	B	A	B	A	A	A	B	B	A	A	A	-	X	B	X	A	A	A	A	A	B	A	X	A	B	B	A
900001	A	A	B	A	B	A	A	A	A	A	A	A	A	B	A	X	B	B	A	B	B	B	B	A	B	A	A	A	B	B	A	A	A	-	X	B	X	A	A	A	A	A	B	A	X	A	B	B	A
1000001	A	A	B	A	B	A	A	A	A	A	A	A	A	B	A	X	B	B	A	B	B	B	B	A	B	A	A	A	B	B	A	A	A	A	X	B	X	A	A	A	A	A	B	A	X	A	B	B	A
1100001	A	A	B	A	B	A	A	A	A	A	A	A	A	B	A	X	B	B	A	B	B	B	B	A	B	A	A	A	B	B	A	A	A	-	A	B	X	A	A	A	A	A	B	A	X	A	B	B	A
1200001	A	A	B	A	B	A	A	A	A	A	A	A	A	B	A	X	B	B	A	B	B	B	B	A	B	A	A	A	B	B	A	A	A	-	A	B	X	A	A	A	A	A	B	A	X	A	B	B	A
1300001	A	A	B	A	B	A	A	A	A	A	A	A	A	B	A	X	B	B	A	B	B	B	B	A	B	A	A	A	B	B	A	A	A	-	-	B	X	A	A	A	A	A	B	A	X	A	B	B	A
1400001	A	A	B	A	B	A	A	A	A	A	A	A	A	B	A	X	A	B	A	B	B	B	B	A	B	A	A	A	B	B	A	A	A	-	-	B	X	A	A	A	A	A	B	A	X	A	B	B	A
1500001	A	A	B	A	B	A	A	A	A	A	A	B	A	B	A	X	A	B	A	B	B	B	B	A	B	A	A	A	B	B	A	A	A	-	A	X	X	A	A	A	A	A	B	A	X	A	B	B	A
1600001	A	A	B	A	B	A	A	A	A	A	A	B	A	B	A	X	A	B	A	B	B	B	B	A	B	A	A	A	B	B	A	A	A	-	A	X	X	A	A	A	A	A	B	A	X	A	B	B	A
1700001	A	A	B	A	B	A	A	A	A	A	A	B	A	B	A	X	A	B	A	B	B	B	B	A	B	A	A	A	B	B	A	A	A	-	-	X	X	A	A	A	A	A	B	A	X	A	B	B	A
1800001	A	A	B	A	B	A	A	A	A	A	A	B	A	B	A	X	A	B	A	B	B	B	B	A	B	A	A	A	B	B	A	A	A	-	-	X	X	A	A	A	A	A	B	A	X	A	B	B	A
1900001	A	A	B	A	B	A	A	A	A	A	A	B	A	B	A	X	A	B	A	B	B	B	B	A	B	A	A	A	B	B	A	A	A	-	-	A	X	A	A	A	A	A	B	A	X	A	B	B	A
2000001	A	A	B	A	B	A	A	A	A	A	A	B	A	B	A	X	A	B	A	B	B	B	B	A	B	A	A	A	B	B	A	A	A	A	-	A	X	A	A	A	A	A	B	A	X	A	B	B	A
2100001	A	A	B	A	B	A	A	A	A	A	A	B	A	B	A	X	A	B	B	B	B	B	B	A	B	A	A	A	B	B	A	A	A	-	-	A	X	A	A	A	A	A	B	A	X	A	B	B	A
2200001	A	A	B	A	B	A	A	A	A	A	A	B	A	B	A	X	A	B	B	B	B	B	B	A	B	A	A	A	B	B	A	A	A	A	A	A	X	A	A	A	A	A	B	A	X	A	B	B	A
2300001	A	A	B	A	B	A	A	A	A	A	A	B	A	B	A	X	A	B	B	B	B	B	B	A	B	A	A	A	B	B	A	A	A	-	-	A	X	A	A	A	A	A	B	A	X	A	B	B	A
2400001	A	A	B	A	B	A	A	A	A	A	A	B	A	B	A	X	A	B	B	B	B	B	B	A	B	A	A	A	B	B	A	A	A	-	-	A	X	A	A	A	A	A	B	A	X	A	B	B	A
2500001	A	A	B	A	B	A	A	A	A	A	A	B	A	B	A	X	A	B	B	B	B	B	B	A	B	A	A	A	B	B	A	A	A	-	-	A	X	A	A	A	A	A	B	A	X	A	B	B	A
2600001	-	A	B	A	B	A	A	A	A	A	-	B	A	B	-	X	A	B	B	B	B	B	B	-	B	A	A	A	B	B	-	A	A	-	-	A	-	A	-	A	A	-	B	-	-	A	B	B	A
3000001	A	A	B	A	B	A	A	A	A	A	A	B	A	B	A	X	A	B	B	B	B	B	B	A	B	A	A	A	B	B	A	A	A	-	-	A	X	A	A	A	A	A	B	X	X	A	B	B	A
3900001	A	A	B	A	B	A	A	B	A	A	A	B	A	B	A	X	X	B	B	X	B	B	A	A	B	A	A	A	B	B	A	A	A	-	-	A	X	A	A	A	A	A	B	X	A	A	B	B	A
4100001	A	A	B	A	B	A	A	B	A	A	A	B	A	B	A	X	X	B	B	X	B	B	A	A	B	A	A	A	B	B	A	A	A	-	-	A	X	A	A	A	A	A	B	X	A	A	B	B	A
4200001	A	A	B	A	B	A	A	B	A	A	A	B	A	B	A	X	X	B	B	X	B	B	A	A	B	A	A	A	B	B	A	A	A	-	-	A	X	A	A	A	A	A	B	X	A	A	B	B	A
4300001	A	A	B	A	B	A	A	B	A	A	A	B	A	B	A	X	X	B	B	X	B	B	A	A	B	A	A	A	B	B	A	A	A	-	-	A	-	A	A	A	A	A	B	X	A	A	B	B	A
4400001	A	A	B	A	B	A	A	B	A	A	A	A	A	B	A	X	X	B	B	X	B	B	A	A	B	A	A	A	B	B	A	A	A	-	-	A	X	A	A	A	A	A	B	X	A	A	B	B	A
7000001	A	A	B	A	A	A	A	B	A	A	X	A	A	B	A	X	X	B	B	A	B	B	A	A	B	A	A	A	B	B	A	B	A	-	-	A	A	A	A	A	A	A	B	A	A	A	B	B	A
7200001	A	A	B	A	A	A	A	B	A	A	X	A	A	B	A	X	X	B	B	A	B	B	A	A	B	A	A	A	B	B	A	B	A	-	-	A	A	A	A	A	A	A	B	A	A	A	B	B	A
7300001	A	A	B	A	A	A	A	B	A	A	X	A	A	B	A	X	X	B	B	A	B	B	A	A	B	A	A	A	B	B	A	B	A	-	A	A	X	A	A	A	A	A	B	A	A	A	B	B	A
7700001	A	A	B	A	A	A	A	B	A	A	X	A	A	B	A	X	X	B	B	A	B	B	A	A	B	A	A	A	B	B	A	B	A	-	-	A	A	A	A	A	A	X	B	A	A	A	B	B	A
7800001	A	A	B	A	A	A	A	B	A	A	B	A	A	B	A	X	X	B	B	A	B	B	A	A	B	A	A	A	B	B	A	B	A	-	-	A	A	A	A	A	A	X	B	A	A	A	B	B	A
7900001	A	A	B	A	A	A	A	B	A	A	B	A	A	B	X	X	X	B	B	A	B	B	A	A	B	A	A	A	B	B	A	B	A	-	-	A	A	A	A	A	A	X	B	A	A	A	B	B	A
8000001	A	A	B	A	A	A	A	B	A	A	B	A	A	B	X	X	X	X	B	A	B	B	A	A	B	A	A	A	B	B	A	B	A	-	A	A	A	A	A	A	A	X	B	A	A	A	B	B	A
8100001	A	A	B	A	A	A	A	B	A	A	B	A	A	B	B	X	X	B	B	A	B	B	A	A	B	A	A	A	B	B	A	B	A	-	A	A	A	A	A	A	A	X	B	A	A	A	B	B	A
8200001	A	A	B	A	A	A	A	B	A	A	B	A	A	B	B	X	X	B	B	A	B	B	A	A	B	A	A	A	B	B	A	B	A	-	X	A	A	A	A	A	A	X	B	A	A	A	B	B	A
8300001	A	A	B	A	A	A	A	B	A	A	B	A	A	B	B	X	X	B	B	A	B	B	A	A	B	A	A	A	A	B	A	B	A	-	A	A	A	A	A	A	A	X	B	A	A	A	B	B	A
8400001	A	A	B	A	A	A	A	B	A	A	B	A	A	B	B	X	X	B	B	A	B	B	A	A	B	A	A	A	A	B	A	B	A	-	A	A	X	A	A	A	A	X	B	A	A	A	B	B	A
8500001	A	A	B	A	A	A	A	B	A	A	B	A	A	B	B	X	X	B	B	A	B	B	A	A	B	A	A	A	A	B	A	B	A	-	-	A	X	A	A	A	A	X	B	A	A	A	B	B	A
8600001	A	A	B	A	A	A	A	B	A	A	B	A	A	B	B	X	X	A	B	A	B	B	A	A	B	A	A	A	A	B	A	B	A	-	A	A	A	A	A	A	A	X	B	A	A	A	B	B	A
8700001	A	A	B	A	A	A	A	A	A	A	B	A	A	B	B	X	B	A	B	A	B	B	A	A	B	A	A	A	A	B	A	B	A	-	-	A	A	A	A	A	A	X	B	A	A	A	B	B	A
8800001	A	A	B	A	A	A	A	A	A	A	B	A	A	B	B	X	B	A	B	A	B	B	A	A	B	A	A	A	A	B	B	B	A	-	-	A	A	A	-	A	A	X	B	A	A	A	B	B	A
8900001	A	A	B	A	A	A	A	A	A	A	B	A	A	B	B	X	B	A	B	A	B	B	A	A	B	A	A	A	A	B	B	B	A	A	A	A	A	A	A	A	A	X	B	A	A	A	B	B	A
9000001	A	A	B	A	A	A	A	A	A	A	B	A	A	B	B	X	B	A	B	A	B	B	A	A	B	A	A	A	A	B	B	B	A	A	A	A	A	A	A	A	A	X	B	A	A	A	B	B	A
9100001	A	A	B	A	A	A	A	A	A	A	B	A	A	B	B	X	B	A	B	A	B	B	A	A	B	A	A	A	A	B	B	B	A	A	A	A	A	A	A	A	A	X	B	A	A	A	B	B	A
9200001	A	A	B	A	A	A	A	A	A	A	B	A	A	B	B	X	B	A	B	A	B	B	A	A	B	A	A	A	A	B	B	B	A	A	A	A	X	A	A	A	A	X	B	A	A	A	B	B	A
9300001	A	A	B	A	A	A	A	B	A	A	B	A	A	B	B	X	B	A	B	A	B	B	A	A	B	A	A	A	A	B	B	B	A	A	A	A	X	A	A	A	A	X	B	A	A	A	B	B	A
9400001	A	A	B	A	A	A	A	B	A	A	B	A	A	B	B	X	B	A	B	A	B	B	A	A	B	A	A	A	A	B	B	B	A	-	A	A	X	A	A	A	A	X	B	A	A	A	X	B	A
9500001	A	A	B	A	A	A	A	B	A	A	B	A	A	B	B	X	B	A	B	A	B	B	A	A	B	A	A	A	A	B	B	B	A	-	A	A	X	A	A	A	A	X	B	A	A	A	X	B	A
9600001	A	A	B	A	A	A	A	B	A	A	B	A	A	B	B	X	B	A	B	A	B	B	A	A	B	A	A	A	A	B	B	B	A	A	-	A	X	A	A	A	A	X	B	A	A	A	X	B	A
9700001	A	A	B	A	A	A	A	B	A	A	B	A	A	B	B	X	B	A	B	A	B	B	A	A	A	A	A	A	A	B	B	B	A	-	A	X	X	A	A	A	A	X	B	A	A	A	X	B	A
9800001	A	A	B	A	A	A	A	B	A	A	B	A	A	B	B	X	B	A	B	A	B	B	A	A	A	A	A	A	A	B	B	B	A	-	-	A	X	A	A	A	A	X	B	A	A	A	X	B	A
9900001	A	A	B	A	A	A	A	B	A	A	B	A	A	B	B	X	B	A	B	A	B	B	A	A	A	A	A	A	A	B	B	B	A	-	A	A	X	A	A	A	A	X	B	A	A	A	X	X	A
10000001	A	A	B	A	A	A	A	B	A	A	B	A	A	B	B	X	B	A	B	A	B	B	A	A	A	A	A	A	A	B	B	B	A	-	-	A	X	A	A	A	A	X	B	A	A	A	X	X	A
10100001	A	A	B	A	A	A	A	B	A	A	B	A	A	B	B	X	B	A	B	A	B	B	A	A	A	A	A	A	A	B	B	B	A	-	A	A	A	A	A	A	A	B	B	A	A	A	X	X	A
10200001	A	A	B	A	A	A	A	B	A	A	B	A	A	B	B	X	B	A	B	A	B	B	A	A	A	A	A	A	A	B	B	B	A	-	-	A	A	A	A	A	A	B	B	A	A	A	X	X	A
10300001	A	A	B	A	A	A	A	B	A	A	B	A	A	B	B	X	B	A	B	A	B	B	A	A	A	A	A	A	A	B	B	B	A	-	A	A	A	A	A	A	B	B	B	A	A	A	X	X	A
10400001	A	A	B	A	A	A	A	B	A	A	B	A	A	B	B	X	B	A	B	A	B	B	A	A	A	A	A	A	A	B	B	B	A	A	A	A	X	A	A	A	B	B	B	A	A	A	X	X	A
10500001	A	A	B	A	A	A	A	B	A	A	B	A	A	B	B	X	B	A	B	X	B	B	A	A	A	A	A	A	A	B	B	B	A	A	-	A	X	A	A	A	B	B	B	A	A	A	X	X	A
10600001	A	A	B	A	A	A	A	B	A	A	B	A	A	B	B	X	B	A	B	A	B	B	A	A	A	A	A	A	A	B	B	B	A	A	A	A	X	A	A	A	B	B	B	A	A	A	X	X	A
10700001	A	A	B	A	A	A	A	B	A	A	B	A	A	B	B	X	B	A	B	A	B	B	A	A	A	A	A	A	A	B	X	B	A	A	A	A	A	A	A	A	B	B	B	A	A	A	X	X	A
10800001	A	A	B	A	A	A	A	B	A	A	B	A	A	B	B	X	B	A	B	A	B	B	A	A	A	A	A	A	A	B	X	B	A	-	A	A	A	A	A	A	B	B	B	A	A	A	X	X	A
10900001	A	A	A	A	A	A	A	B	A	A	B	A	A	B	B	X	B	A	B	A	B	B	A	A	A	A	A	A	A	B	X	B	A	-	-	A	X	A	A	A	B	B	A	A	A	A	X	X	A
11000001	A	A	A	A	A	A	A	B	A	A	B	A	A	B	B	A	B	A	B	A	B	B	A	A	A	A	A	A	A	B	X	B	A	-	X	A	A	A	A	A	B	B	A	A	A	A	X	X	A
11100001	A	A	A	A	A	A	A	B	A	A	B	A	A	B	B	A	B	A	B	A	B	B	A	A	A	A	A	A	A	B	X	B	A	-	-	A	X	A	A	A	B	B	A	A	A	A	X	X	A
11200001	A	A	A	A	A	A	A	B	A	A	B	A	A	B	B	A	B	A	B	A	B	B	A	A	A	A	A	A	A	B	X	B	A	A	A	A	X	A	X	A	B	B	A	A	A	A	X	X	A
11300001	A	A	A	A	A	A	A	B	A	A	B	A	A	B	B	A	B	A	B	A	B	B	A	A	A	A	A	A	A	B	X	B	A	-	A	A	A	A	B	A	B	B	A	A	B	A	X	X	A
11400001	A	A	A	A	A	A	A	B	A	A	B	A	A	B	B	A	B	A	B	A	B	B	A	A	A	A	A	A	A	B	X	B	A	-	A	A	A	A	B	A	B	B	A	B	B	A	X	X	A
11500001	A	A	A	A	A	A	A	B	A	A	B	A	A	B	B	A	B	A	B	A	B	B	A	A	A	A	A	A	A	B	X	B	A	-	A	A	A	A	B	A	B	B	A	B	B	A	X	X	A
11600001	A	A	A	A	A	A	A	B	A	A	B	A	A	B	B	A	B	A	B	A	B	B	A	A	A	A	A	A	A	B	X	B	A	-	-	A	A	A	B	A	B	B	A	B	B	A	X	X	A
11700001	A	A	A	A	A	A	A	B	A	A	B	A	A	B	B	A	B	A	B	A	B	B	A	A	A	A	A	A	A	B	X	B	A	A	X	A	A	A	B	A	B	B	A	B	B	A	X	X	A
11800001	A	A	A	B	A	A	A	B	A	A	B	A	A	B	B	A	B	A	B	A	B	B	A	A	A	A	A	A	A	B	X	B	A	-	A	A	A	A	B	A	B	B	A	B	B	A	X	X	A
11900001	A	A	A	B	A	A	A	B	A	A	B	A	A	B	B	A	B	A	B	A	B	B	A	A	A	A	A	A	A	B	X	B	A	-	-	A	X	A	B	A	B	B	A	B	B	A	X	X	A
12000001	A	A	A	B	A	A	A	B	A	A	B	A	A	B	B	A	B	A	B	A	B	B	A	A	A	A	A	A	A	B	X	B	A	A	-	A	X	A	B	A	B	B	A	B	B	A	X	X	A
12100001	A	A	A	B	A	A	A	B	A	A	B	A	A	B	B	A	B	A	B	A	B	B	A	A	A	A	A	A	A	B	X	B	A	-	-	A	X	A	B	A	B	B	A	B	B	A	X	X	A
12200001	A	A	A	B	A	A	A	B	A	A	B	A	A	B	B	A	B	A	B	A	B	B	A	A	A	A	A	A	A	B	X	B	A	-	A	A	A	A	B	A	B	B	A	B	B	A	X	X	A
12300001	A	A	A	B	A	A	A	B	A	A	B	A	A	B	B	A	B	A	B	A	B	B	A	A	A	A	A	A	A	B	X	B	A	-	-	A	A	A	B	A	B	B	A	B	B	A	X	X	A
12400001	A	A	A	B	A	A	A	B	A	A	B	A	A	B	B	A	B	A	B	A	B	B	A	A	A	A	A	A	A	B	X	B	A	-	A	A	X	A	B	A	B	B	A	B	B	A	X	X	A
12500001	A	A	A	B	A	A	A	B	A	A	B	A	A	B	B	A	B	A	B	A	B	B	A	A	A	A	A	A	A	B	X	B	A	A	A	A	X	A	B	A	B	B	A	B	B	A	A	X	A
12600001	A	A	A	B	A	A	A	B	A	A	B	A	A	B	B	A	B	A	B	A	B	B	A	A	A	A	A	A	A	B	X	B	A	A	A	A	X	A	B	A	B	B	A	B	B	A	A	X	A
12700001	A	A	A	B	A	A	A	B	A	A	B	A	A	B	B	A	B	A	B	A	B	B	A	A	A	A	A	A	A	B	X	B	A	A	-	A	X	A	B	A	B	B	A	B	B	A	A	X	A
12800001	A	A	A	B	A	A	A	B	A	A	B	A	A	B	B	A	B	A	B	A	B	B	A	A	A	A	A	A	A	B	X	B	A	-	-	A	-	A	B	A	B	B	A	B	B	A	A	X	A
12900001	A	A	A	B	A	A	A	B	A	A	B	A	A	B	B	A	B	A	B	A	B	B	A	A	A	A	A	A	A	B	X	B	A	-	-	A	X	A	B	A	B	B	A	B	B	A	A	X	A
13000001	A	A	A	B	A	A	A	B	A	A	B	A	A	B	B	A	B	A	B	A	B	B	A	A	A	A	A	A	A	B	X	B	A	-	-	X	-	A	-	A	B	B	A	B	B	A	A	X	A
13100001	A	A	A	B	A	A	A	B	A	A	B	A	A	B	B	A	B	A	B	A	B	B	A	A	A	A	A	A	A	B	X	B	A	-	-	X	-	A	B	A	B	B	A	B	B	A	A	X	A
13200001	A	A	A	B	A	A	A	B	A	A	B	A	A	B	B	A	B	A	B	A	B	B	A	A	A	A	A	A	A	B	X	B	A	-	-	A	X	A	-	A	B	B	A	B	B	A	A	X	A
13300001	A	A	A	B	A	A	A	B	A	A	B	A	A	B	B	A	B	A	B	A	B	B	A	A	A	A	A	A	A	B	X	B	A	A	-	A	X	A	B	A	B	B	A	B	B	A	A	X	A
13400001	A	A	A	B	A	A	A	B	A	A	B	A	A	B	B	A	B	A	B	A	B	B	A	A	A	A	A	A	A	B	X	B	A	A	A	A	A	A	B	A	B	B	A	B	B	A	A	X	A
13500001	A	A	A	B	A	A	A	B	A	A	B	A	A	B	B	A	B	A	B	X	B	B	A	A	A	A	A	A	A	B	X	B	A	-	-	A	A	A	B	A	B	B	A	B	B	A	A	A	A
13900001	-	-	-	B	-	-	-	-	-	A	B	-	-	B	X	-	B	-	B	X	B	B	-	A	-	A	A	A	A	B	X	B	-	-	-	-	-	A	B	-	B	-	-	B	X	-	-	A	A
14000001	A	-	A	B	A	A	A	B	A	A	B	A	-	B	B	A	B	A	B	X	B	B	A	A	A	A	A	A	A	B	X	B	A	-	-	A	X	A	-	A	B	B	A	B	B	A	A	A	A
14100001	A	A	A	B	A	A	A	B	A	A	B	A	A	B	B	A	B	A	B	A	B	B	A	-	A	-	-	A	A	B	X	B	A	-	-	A	X	A	B	A	B	B	A	B	B	A	A	A	A
14200001	A	A	A	B	A	A	A	B	A	A	B	A	A	B	B	A	B	A	B	A	B	B	A	A	A	A	A	A	A	B	X	B	A	-	-	A	X	A	B	A	B	B	A	B	B	A	A	A	A
14300001	A	A	A	B	A	A	A	B	A	A	B	A	A	B	B	A	B	A	B	A	B	X	A	A	A	A	A	A	A	B	X	B	A	-	-	A	X	A	B	A	B	B	A	B	B	A	A	A	A
14500001	A	A	-	B	A	A	-	B	A	-	B	A	-	B	B	-	B	-	-	A	B	B	A	A	A	A	A	A	A	B	-	B	A	-	-	A	-	A	-	-	B	B	A	B	B	-	A	-	A
14600001	A	A	A	B	A	A	A	B	A	A	B	A	A	B	B	A	B	A	B	A	B	B	A	A	A	A	A	A	A	B	X	B	A	-	A	A	X	A	B	A	B	B	A	B	B	A	A	A	A
14700001	A	A	A	B	A	A	A	B	A	A	B	A	A	B	B	A	B	A	B	A	B	B	A	A	A	A	A	A	A	B	X	B	A	-	-	A	X	A	B	A	B	B	A	B	B	A	A	A	A
14800001	A	A	A	B	A	A	A	B	A	A	B	A	A	B	B	A	B	A	B	A	B	B	A	A	A	A	A	A	A	B	X	B	A	-	A	A	X	A	B	A	B	B	A	B	B	A	A	A	A
14900001	A	A	A	B	A	A	A	B	A	A	B	A	A	B	B	A	B	A	B	A	B	B	A	A	A	A	A	A	A	B	X	B	A	-	-	A	X	A	B	A	B	B	A	B	B	A	A	A	A
15000001	A	A	A	B	A	A	A	B	A	A	B	A	A	B	B	A	B	A	B	A	B	B	A	A	A	A	A	A	A	B	X	B	A	-	-	A	A	A	B	A	B	B	A	B	B	A	A	A	A
15100001	A	A	A	B	A	A	A	B	A	A	B	A	A	B	B	A	B	A	B	A	A	A	A	A	A	A	A	A	A	B	X	B	A	A	A	A	A	A	B	A	B	B	A	B	B	A	A	A	A
15200001	A	A	A	B	A	A	A	B	A	A	B	A	A	B	B	A	B	A	B	A	A	A	A	A	A	A	A	A	A	B	X	B	A	A	-	B	X	A	B	X	B	B	A	B	B	A	A	A	A
15300001	A	A	A	B	A	A	A	B	A	A	B	A	A	B	B	A	B	A	B	A	A	A	A	A	A	A	A	A	A	B	X	B	A	-	-	B	A	A	B	X	B	B	A	B	B	A	A	A	A
15400001	A	A	A	B	A	A	A	B	A	A	B	A	A	B	B	A	B	A	B	A	A	A	A	A	A	A	A	A	A	B	X	B	A	-	-	B	A	A	B	X	B	B	A	B	B	A	A	A	A
15500001	A	A	A	B	A	A	A	B	A	A	B	A	A	B	B	A	B	A	B	A	A	A	A	A	A	A	A	A	A	B	X	B	A	-	-	B	A	A	B	X	B	B	A	B	B	A	A	A	A
15600001	A	A	A	B	A	A	A	B	A	A	B	A	A	B	B	A	B	A	B	A	A	A	A	A	A	A	A	A	A	B	X	B	A	A	-	B	A	A	B	X	B	B	A	B	B	A	A	A	A
15700001	A	A	A	B	A	A	A	B	A	A	B	A	A	B	B	A	B	A	B	A	A	A	A	A	A	A	A	A	A	B	X	B	A	-	X	B	A	A	B	X	B	B	A	B	B	A	A	A	A
15800001	A	A	A	B	A	A	A	B	A	A	B	A	A	B	B	A	B	A	B	A	A	A	A	A	A	A	A	A	A	B	X	B	A	-	A	B	X	A	B	X	B	B	A	B	B	A	A	A	A
15900001	A	A	X	B	A	A	A	B	A	A	B	A	A	B	B	A	B	A	B	A	A	A	A	A	A	A	A	A	A	B	X	B	A	A	A	B	X	A	B	X	B	B	X	B	B	A	A	A	A
16000001	A	A	X	B	A	A	A	B	A	A	B	A	A	B	B	A	B	A	B	A	A	A	A	A	A	A	A	A	A	B	X	B	A	-	A	B	X	A	B	X	B	B	X	B	B	A	A	A	A
16100001	A	A	X	B	A	A	A	B	A	A	B	A	A	B	B	A	B	A	B	A	A	A	A	A	A	A	A	A	A	B	X	B	A	-	A	B	X	A	B	X	B	B	X	B	B	A	A	A	A
16200001	A	A	X	B	A	A	A	B	A	A	B	A	A	B	B	A	B	A	B	A	A	A	A	A	A	A	A	A	A	B	X	B	A	-	-	B	X	A	-	X	B	B	X	B	B	A	A	A	A
16300001	A	A	X	B	A	A	A	B	A	A	B	A	A	B	B	A	B	A	B	A	A	A	A	A	A	A	A	A	A	B	X	B	A	-	A	B	X	A	B	X	B	B	X	B	B	A	A	A	A
16400001	A	A	X	B	A	A	A	B	A	A	B	A	A	B	B	A	B	A	B	A	A	A	A	A	A	A	A	A	A	B	X	B	A	A	A	B	X	A	B	X	B	B	X	B	B	A	A	A	A
16500001	A	A	B	B	A	A	A	B	A	A	B	A	A	B	B	A	B	A	B	X	A	A	A	A	A	A	A	A	A	B	X	B	A	-	-	B	X	A	B	X	B	B	B	B	B	A	A	A	A
16600001	X	A	B	B	A	A	A	B	A	A	B	A	A	B	B	A	B	A	B	X	A	A	A	A	A	A	A	A	A	B	X	B	A	A	A	B	X	A	B	X	B	B	B	B	B	A	A	A	A
16700001	A	A	B	B	A	A	A	B	A	A	B	A	X	B	B	A	B	A	B	X	B	B	A	A	A	A	A	A	A	B	X	B	A	A	A	B	A	A	X	X	B	B	B	B	B	A	A	A	A
16800001	A	A	B	B	A	A	A	B	A	A	B	A	X	B	B	A	B	A	B	X	B	B	A	A	A	A	A	A	A	B	X	B	A	-	A	B	X	A	X	X	B	B	B	B	B	A	A	A	A
16900001	A	A	B	B	A	A	A	B	A	A	B	A	B	B	B	A	B	A	B	X	B	B	A	A	A	A	A	A	A	B	X	B	A	-	A	B	X	A	X	X	B	B	B	B	B	A	A	A	A
17000001	A	A	B	B	A	A	A	B	A	A	B	A	B	B	B	A	B	A	B	X	B	B	A	A	A	A	A	A	A	B	X	B	A	-	-	B	X	A	X	X	B	B	B	B	B	A	A	A	A
17100001	A	A	B	B	A	A	A	B	A	A	B	A	B	B	B	A	B	A	B	X	B	B	A	A	A	A	A	A	A	B	X	B	A	-	A	B	A	A	X	X	B	B	B	B	B	A	A	A	A
17200001	A	A	B	B	A	A	A	B	A	A	B	A	B	B	B	A	B	A	B	X	B	B	A	A	A	A	A	A	A	B	X	B	A	A	A	B	A	A	X	X	B	B	B	B	B	A	A	A	A
17300001	A	A	B	B	A	A	A	B	A	A	B	A	B	B	B	A	B	A	B	X	B	B	A	A	A	A	A	A	A	B	X	B	A	A	A	B	A	A	X	X	B	B	B	B	B	A	A	A	A
17400001	A	A	B	B	A	A	A	B	A	A	B	A	B	B	B	A	B	A	B	X	B	B	A	A	A	A	A	A	A	B	X	B	A	-	A	B	A	A	X	X	B	B	B	B	B	A	A	A	A
17500001	A	A	B	B	A	A	A	B	A	A	B	A	B	B	B	A	B	A	B	X	B	B	A	A	A	A	A	A	A	B	X	B	A	-	A	B	A	A	X	X	B	B	B	B	B	A	A	A	A
17600001	A	A	B	B	A	A	A	B	A	A	B	A	B	B	B	A	B	A	B	X	B	B	A	A	A	A	A	A	A	B	X	B	A	-	-	B	X	A	X	X	B	B	B	B	B	A	A	A	A
17700001	A	A	B	B	A	A	A	B	A	A	B	A	B	B	B	A	A	A	B	X	B	B	A	A	A	A	A	A	A	B	X	B	A	-	A	B	X	A	X	X	B	B	B	B	B	A	A	A	A
17800001	A	A	B	B	A	A	A	B	A	A	B	A	B	B	B	A	A	A	B	X	B	B	A	A	A	A	A	A	A	B	X	B	A	-	A	B	X	A	X	X	B	B	B	B	B	A	A	A	A
17900001	A	A	B	B	A	A	A	B	A	A	B	A	B	B	B	A	A	A	B	X	B	B	A	A	A	A	A	A	A	B	X	B	A	-	A	B	X	A	X	X	B	B	B	B	B	A	A	A	A
18000001	A	A	B	B	A	A	A	B	A	A	B	A	B	B	B	A	A	A	B	X	B	B	A	A	A	A	A	A	A	B	X	B	A	-	A	B	X	A	X	X	B	B	B	B	B	A	A	A	A
18100001	A	A	B	B	A	A	A	B	A	A	B	A	B	B	B	A	A	A	B	X	B	B	A	A	A	A	A	A	A	B	X	B	A	-	A	B	X	A	X	X	B	B	B	B	B	A	A	A	A
18200001	B	A	B	B	A	A	A	B	A	A	B	A	B	B	B	A	A	A	B	X	B	B	A	A	A	A	A	A	A	B	X	B	A	-	A	B	X	A	X	X	B	B	B	B	B	B	A	A	A
18300001	B	A	B	A	A	A	A	B	B	B	B	A	B	B	B	A	A	A	B	X	B	B	A	A	A	A	A	A	A	B	X	B	A	-	A	B	X	A	X	X	B	B	B	B	B	B	A	A	A
18400001	B	A	B	A	A	A	A	B	B	B	B	A	B	B	B	A	A	A	B	X	B	B	A	A	A	A	A	A	A	B	X	B	A	-	-	B	X	A	X	X	B	B	B	B	B	B	A	A	A
18500001	B	A	B	A	A	A	A	B	B	B	B	A	B	B	B	A	A	A	B	X	B	B	A	A	A	A	A	A	A	B	X	B	A	-	A	B	X	A	X	X	B	B	B	B	B	B	A	A	A
18600001	B	A	B	A	A	A	A	B	B	B	B	A	B	B	B	A	A	A	B	X	B	B	A	A	A	A	A	A	A	B	X	B	A	A	A	B	X	A	X	X	B	B	B	B	B	B	A	A	A
18700001	B	B	B	A	A	B	A	B	B	B	B	A	B	B	B	A	A	A	B	X	B	B	A	A	A	A	A	A	A	B	X	B	A	-	-	B	X	A	X	X	B	B	B	B	B	B	A	A	A
18800001	B	B	B	A	A	B	A	B	B	B	B	A	B	B	B	A	A	A	B	B	B	B	A	A	X	A	A	A	A	B	X	B	A	-	A	B	X	A	X	X	B	B	B	B	B	B	A	A	A
18900001	B	B	B	A	A	B	A	B	B	B	B	A	B	B	B	A	A	A	B	B	B	B	A	A	X	A	A	A	A	B	X	B	A	-	A	B	X	A	X	X	B	B	B	B	B	B	A	A	A
19000001	B	B	B	A	A	B	A	B	B	B	B	A	B	B	B	A	A	A	B	B	B	B	B	A	X	A	A	A	A	B	X	B	A	-	-	B	A	A	X	X	B	B	B	B	B	B	A	A	A
19100001	B	B	B	A	A	B	A	B	B	B	B	A	B	B	B	A	A	A	B	B	B	B	B	A	X	A	A	A	A	B	X	B	A	-	A	B	X	A	X	X	B	B	B	B	B	B	A	A	A
19200001	B	B	B	A	A	B	A	B	B	B	B	A	B	B	B	A	A	A	B	B	B	B	B	A	X	A	A	A	A	B	X	B	B	-	A	B	A	A	X	X	B	B	B	B	B	B	A	A	A
19300001	B	B	B	A	A	B	A	B	B	B	B	A	B	B	B	A	A	A	B	B	B	B	B	A	X	A	A	A	A	B	X	B	B	-	-	B	A	A	X	X	B	B	B	B	B	B	A	A	A
19400001	B	B	B	A	A	B	A	B	B	B	B	A	B	B	B	A	A	A	B	B	B	B	B	A	X	A	A	A	A	B	X	B	B	-	A	B	A	A	X	X	B	B	B	B	B	B	A	A	A
19500001	B	B	B	A	A	B	A	B	B	B	B	A	B	B	B	A	A	A	B	B	X	X	B	A	X	A	A	A	A	B	X	B	B	-	A	B	X	A	X	X	B	B	B	B	B	B	A	A	A
19600001	B	B	B	A	A	B	A	B	B	B	B	A	B	B	B	A	A	A	B	B	X	X	B	A	X	A	A	A	A	B	X	B	B	-	A	B	A	A	X	X	B	B	B	B	B	B	A	A	A
19700001	B	B	B	A	A	B	A	B	B	B	B	A	B	B	B	X	A	A	B	B	X	X	B	A	X	A	A	A	A	B	X	B	B	-	A	B	A	A	X	X	B	B	B	B	B	B	A	A	A
19800001	B	B	B	A	A	B	A	B	B	B	B	A	B	B	B	X	A	A	B	B	X	X	B	A	X	A	A	A	A	B	X	B	B	-	A	B	A	A	X	X	B	B	B	B	B	B	A	A	A
19900001	B	B	B	A	A	B	A	B	B	B	B	A	B	B	B	X	A	A	B	B	X	X	B	A	X	A	A	A	A	B	X	B	B	-	A	B	A	A	X	X	B	B	B	B	B	B	A	A	A
20000001	B	B	B	A	A	B	A	B	B	B	B	A	B	B	B	X	A	A	B	B	X	X	B	A	X	A	A	A	A	B	X	B	B	-	A	B	A	A	X	X	B	B	B	B	B	B	A	A	A
20100001	B	B	B	A	A	B	A	B	B	B	B	A	B	B	B	X	A	A	B	B	X	X	B	A	X	A	A	A	A	B	X	B	B	-	-	B	A	A	-	X	B	B	B	B	B	B	A	A	A
20200001	B	B	B	A	A	B	A	B	B	B	B	A	B	B	B	X	A	A	B	B	X	X	B	A	X	A	A	A	A	B	X	B	B	-	-	B	A	A	X	X	B	B	B	B	B	B	A	A	A
20300001	B	B	B	A	A	B	A	B	B	B	B	A	B	B	B	X	A	A	B	B	X	X	B	A	X	A	A	A	A	B	X	B	B	-	A	B	A	A	X	X	B	B	B	B	B	B	A	A	A
20400001	B	B	B	A	A	B	A	B	B	B	B	A	B	B	B	X	A	A	B	B	X	X	B	A	X	A	A	A	A	B	X	B	B	-	A	B	A	A	X	X	B	B	B	B	B	B	A	A	A
20500001	B	B	B	A	A	B	A	B	B	B	B	A	B	B	B	X	A	A	B	B	X	X	B	A	X	A	A	A	A	B	X	B	B	-	-	B	A	A	X	X	B	B	B	B	B	B	A	A	A
20600001	B	B	B	A	A	B	A	X	B	B	B	A	B	B	B	X	A	A	B	B	B	B	B	A	X	A	A	A	A	B	X	B	B	-	-	B	A	A	X	X	B	B	B	B	B	B	A	A	A
20700001	B	B	B	A	A	B	A	X	B	B	B	A	B	B	B	X	A	A	B	B	B	B	B	A	X	A	A	A	A	B	X	B	B	-	-	B	A	A	X	X	B	B	B	B	B	B	A	A	A
20800001	B	B	B	A	A	B	A	X	B	B	B	A	B	B	B	X	A	A	B	B	B	B	B	A	X	A	A	A	A	B	X	B	B	-	-	B	A	A	X	X	B	B	B	B	B	B	A	A	A
20900001	B	B	B	A	A	B	A	B	B	B	B	A	B	B	B	X	A	A	B	B	B	B	B	A	X	A	A	A	A	B	X	B	B	-	-	B	A	A	-	X	B	B	B	B	B	B	A	A	A
21000001	B	B	B	A	A	B	A	B	B	B	B	A	B	B	B	X	A	A	B	B	B	B	B	A	X	A	A	A	A	B	X	B	B	-	-	B	A	A	X	X	B	B	B	B	B	B	A	A	A
21100001	B	B	B	A	A	B	A	B	B	B	B	A	B	B	B	X	A	A	B	B	B	B	B	A	X	A	A	A	A	B	X	B	B	-	-	B	A	A	-	X	B	B	B	B	B	B	A	A	A
21200001	B	B	B	A	A	B	A	B	B	B	B	A	B	B	B	X	A	A	B	B	B	B	B	A	X	A	A	A	A	B	X	B	B	-	-	B	A	A	X	X	B	B	B	B	B	B	A	A	A
21300001	B	B	B	A	A	B	A	B	B	B	B	A	B	B	B	X	A	A	B	B	B	B	X	A	X	-	A	A	A	B	X	B	B	-	-	B	X	A	-	X	B	B	B	B	B	B	A	A	A
21400001	B	B	B	A	A	B	A	B	B	B	B	A	B	B	B	X	A	A	B	B	B	B	B	A	X	A	A	A	A	B	X	B	B	-	-	B	X	A	X	X	B	B	B	B	B	B	A	A	A
21500001	B	B	B	A	A	B	A	B	B	B	B	A	B	B	B	X	A	A	B	B	B	B	B	A	X	A	A	A	A	B	X	B	B	-	-	B	A	A	X	X	B	B	B	B	B	B	A	A	A
21600001	B	B	B	A	A	B	A	B	B	B	B	A	B	B	B	X	A	A	B	B	B	B	B	A	X	A	A	A	A	B	X	B	B	-	-	B	A	A	X	X	B	B	B	B	B	B	A	A	A
22000001	B	B	B	A	A	B	A	B	B	B	B	A	B	B	B	X	A	A	B	B	B	B	B	A	X	A	A	A	A	B	X	B	B	-	A	B	A	A	X	X	B	B	B	B	B	B	A	A	A
22100001	B	B	B	A	A	B	A	B	B	B	B	A	B	B	B	X	A	A	B	B	B	B	B	A	X	A	A	A	A	B	X	B	B	-	-	B	-	A	-	X	B	B	B	B	B	B	A	A	A
22200001	B	B	B	A	A	B	A	B	B	B	B	A	B	B	B	X	A	A	B	B	B	B	B	A	X	A	A	A	A	B	X	B	B	-	-	B	-	A	-	X	B	B	B	B	B	B	A	A	A
22300001	B	B	B	A	A	B	A	B	B	B	B	A	B	B	B	X	A	A	B	B	B	B	B	A	X	A	A	A	A	B	A	B	B	-	-	B	A	A	X	X	B	B	B	B	B	B	A	A	A
22400001	B	B	B	A	A	B	A	B	B	B	B	A	B	B	B	X	A	A	B	B	B	B	B	A	X	A	A	A	A	B	A	B	B	-	-	B	A	A	X	X	B	B	B	B	B	B	A	A	A
22500001	X	B	B	A	A	B	A	B	X	X	B	A	B	B	B	X	A	A	B	B	B	B	B	A	X	A	A	A	A	B	A	B	X	-	-	B	A	A	X	X	B	B	B	B	B	X	A	A	A
22600001	B	B	B	A	A	B	A	B	B	B	B	A	B	B	B	X	A	A	B	B	B	B	B	A	X	A	A	A	A	B	A	B	B	-	-	B	A	A	X	X	B	B	B	B	B	B	A	A	A
22900001	B	B	B	A	A	B	A	X	B	B	B	A	B	B	B	X	A	A	B	B	B	B	B	X	X	A	A	A	A	B	A	B	B	-	-	B	A	A	X	X	B	B	B	B	B	B	A	A	A
23000001	B	B	B	A	A	B	A	X	B	B	B	A	B	B	B	X	A	A	B	B	B	B	B	X	X	A	A	A	A	B	A	B	B	-	A	B	A	A	X	X	B	B	B	B	B	B	A	A	A
23100001	B	B	B	A	A	B	A	X	B	B	B	A	B	B	B	X	A	A	B	B	B	B	B	X	X	A	A	A	A	B	A	B	B	-	A	B	A	A	-	X	B	B	B	B	B	B	A	A	A
23200001	B	B	B	A	A	B	A	X	B	B	B	A	B	B	B	X	A	A	B	B	B	B	B	X	X	A	A	A	A	B	A	B	B	-	-	B	A	A	X	X	B	B	B	B	B	B	A	A	A
23300001	B	B	B	A	A	B	A	X	B	B	B	A	B	B	B	X	A	A	A	B	B	B	B	X	X	A	A	A	A	B	A	B	B	-	A	B	A	A	X	X	B	B	B	B	B	B	A	A	A
23400001	B	B	B	A	A	B	A	X	B	B	B	A	B	B	B	X	A	A	A	B	B	B	B	X	X	A	A	A	A	B	A	B	B	-	-	B	A	A	X	X	B	B	B	B	B	B	A	A	A
[truncated: 114 more columns]

## Sheet: Suppl. Data 1_input data ch04
	X2PXC	X3PXC	X4PXC	X5PXC	X6PXC	X7PXC	X8PXC	X9PXC	X10PXC	X11PXC	X13PXC	X16PXC	X19PXC	X20PXC	X21PXC	X22PXC	X24PXC	X27PXC	X28PXC	X31PXC	X32PXC	X33PXC	X34PXC	X35PXC	X36PXC	X37PXC	X38PXC	X39PXC	X41PXC	X42PXC	X45PXC	X47PXC	X48PXC	X49PXC	X50PXC	X52PXC	X53PXC	X54PXC	X55PXC	X56PXC	X57PXC	X58PXC	X61PXC	X65PXC	X66PXC	X67PXC	X69PXC	X70PXC	X71PXC
8000001	-	B	A	-	B	B	-	-	B	B	B	B	-	B	B	-	B	-	A	B	X	-	B	-	B	-	A	A	B	B	-	-	B	-	-	A	-	X	-	-	X	-	A	-	B	-	-	B	-
8700001	B	-	A	-	B	-	B	B	B	B	-	B	-	B	-	-	-	B	A	B	A	-	B	B	B	-	-	A	B	B	-	X	-	-	-	A	-	X	-	X	-	-	A	-	-	-	-	B	B
9000001	B	B	A	-	B	-	B	B	B	B	-	A	B	B	B	A	B	B	A	B	A	A	-	B	B	A	A	A	B	B	-	A	B	-	-	A	-	X	-	X	X	-	A	-	B	X	B	B	-
9100001	B	-	A	B	B	B	B	B	B	B	B	A	-	B	B	-	B	B	A	B	A	A	B	B	B	-	A	A	B	B	B	A	B	-	-	A	-	-	-	X	X	-	A	B	B	-	B	B	B
9300001	-	-	A	-	B	B	-	-	B	-	B	-	B	B	B	-	B	-	A	B	A	A	-	B	B	-	-	A	B	B	-	A	B	-	-	A	-	-	-	-	-	-	A	-	-	X	B	B	-
9400001	B	B	A	B	B	B	B	B	B	B	B	A	B	B	B	A	B	B	A	B	A	A	B	B	B	A	A	X	B	B	B	A	B	A	-	A	B	X	X	X	X	B	A	B	B	X	B	B	B
9500001	B	B	A	B	B	B	B	B	B	B	B	A	B	B	B	A	B	X	A	B	A	A	B	B	B	A	A	A	B	B	B	A	B	-	-	A	B	X	-	X	X	B	A	B	B	X	B	B	B
9700001	B	B	A	B	B	B	B	B	B	B	B	A	-	B	B	-	B	X	A	B	A	A	B	B	B	A	A	A	B	B	B	A	B	-	-	A	-	X	-	X	X	B	A	B	B	X	B	B	B
9900001	-	-	A	-	-	B	-	B	-	B	-	A	-	B	B	-	B	-	-	B	-	A	-	-	B	-	A	A	B	B	-	A	B	-	-	-	-	-	-	X	X	-	A	-	B	-	B	B	B
10000001	A	-	A	-	-	-	-	-	-	-	-	-	-	B	B	-	-	-	-	B	-	-	-	-	B	-	A	-	B	-	B	-	B	-	-	A	-	-	-	-	-	-	-	-	-	-	B	B	B
10100001	A	B	A	-	B	B	-	B	B	-	-	-	-	B	B	-	B	-	A	B	A	A	-	B	B	A	A	A	B	B	B	A	B	-	-	A	-	X	-	X	X	-	A	-	B	X	-	B	B
10300001	A	B	A	B	A	B	B	B	B	B	B	A	B	A	B	A	B	-	A	B	A	A	B	B	B	A	A	A	B	B	B	A	B	-	-	A	-	X	-	X	X	B	A	B	B	A	B	B	B
10400001	A	B	A	B	A	B	B	B	B	B	B	A	B	A	B	A	B	X	A	B	A	A	B	B	B	A	A	A	B	B	B	A	B	-	-	A	B	X	X	X	X	B	A	B	B	A	B	B	B
10500001	A	B	A	B	A	B	B	B	B	B	B	A	B	A	B	A	B	X	A	B	A	A	B	B	B	A	A	A	B	B	B	A	B	-	-	A	A	X	X	X	X	B	A	B	B	A	B	B	B
10600001	A	B	A	B	A	B	B	B	B	B	B	A	B	A	B	A	B	B	A	B	A	A	B	B	B	A	A	A	B	B	B	A	B	A	X	A	A	X	X	X	X	B	A	B	B	A	B	B	A
10700001	A	B	A	B	A	B	B	B	B	B	B	A	B	A	B	A	B	B	A	B	A	A	B	B	B	A	A	X	B	B	B	A	B	-	-	A	A	X	X	X	X	B	A	B	B	A	B	B	A
10800001	A	B	A	B	A	B	B	B	B	B	B	A	B	A	B	A	B	B	A	B	A	A	B	B	B	A	A	A	B	B	B	A	B	-	-	A	A	X	X	X	X	B	A	B	B	A	B	B	A
10900001	A	B	A	B	A	B	B	X	B	B	B	A	B	A	B	A	B	B	A	B	A	A	B	B	B	A	A	A	B	B	B	A	B	-	-	A	A	X	X	X	X	B	A	B	B	A	B	B	A
11000001	A	B	A	B	A	B	B	X	B	B	B	A	B	A	B	A	B	B	A	B	A	A	B	B	B	A	A	A	B	B	B	A	B	-	-	A	A	X	X	X	X	B	A	B	B	A	B	B	A
11100001	A	B	A	B	A	B	B	X	B	B	B	A	B	A	B	A	B	X	A	B	A	A	B	B	B	A	A	A	B	B	B	A	B	-	-	A	A	X	X	X	X	B	A	B	B	A	B	B	A
11200001	A	B	A	B	A	B	B	X	B	B	B	A	B	B	B	A	B	B	A	B	A	A	B	B	B	A	A	A	B	A	B	A	B	-	-	A	A	X	X	X	A	B	A	B	B	A	B	B	A
11300001	A	B	A	B	A	B	B	X	B	B	B	A	B	B	B	A	B	X	A	B	A	A	B	B	B	A	A	A	B	A	B	A	B	-	X	A	A	X	X	X	A	B	A	B	B	A	B	B	A
11400001	A	B	A	B	A	B	B	X	B	B	B	A	B	B	B	A	B	X	A	B	A	A	B	B	B	A	A	A	B	A	B	A	B	-	-	A	A	X	X	X	A	B	A	B	B	A	B	B	A
11500001	A	B	A	B	A	B	B	X	B	B	B	-	B	B	B	-	B	B	A	B	A	A	B	B	B	-	A	A	B	A	B	A	B	-	-	A	-	X	-	-	A	B	A	-	B	A	B	A	A
11600001	A	A	A	B	A	A	B	X	B	B	B	A	B	B	B	A	B	B	A	B	A	A	B	B	B	A	A	A	B	A	B	A	B	-	-	A	A	X	X	X	X	B	A	B	B	A	B	A	A
11900001	A	A	A	B	A	A	A	X	B	B	B	A	B	B	B	A	B	B	A	B	A	A	B	B	B	A	A	A	A	A	B	A	B	-	-	A	A	X	X	X	X	B	A	B	B	A	B	A	A
12000001	A	A	A	B	A	A	A	X	B	B	B	A	B	B	B	A	B	B	A	B	A	A	B	B	B	A	A	X	A	A	B	A	B	-	-	A	A	X	X	X	X	B	A	B	B	A	B	A	A
12100001	A	A	A	B	A	A	A	X	B	B	B	A	B	B	B	A	B	B	A	B	A	A	B	B	B	A	A	A	A	A	B	A	B	A	B	A	A	X	X	X	X	B	A	B	B	A	B	A	A
12200001	A	A	A	B	A	A	A	X	B	B	B	A	B	B	B	A	B	B	A	B	A	A	B	B	B	A	A	A	A	A	B	A	B	-	-	A	A	X	X	X	X	B	A	B	B	A	B	A	A
12300001	A	A	A	B	A	A	A	X	B	B	B	A	B	B	B	A	B	B	A	B	A	A	B	B	B	A	A	A	A	A	B	A	B	-	B	A	A	X	X	X	X	B	A	B	B	A	B	A	A
12400001	A	A	A	B	A	A	A	X	B	B	B	A	B	B	B	A	B	B	A	B	A	A	B	B	B	A	A	A	A	A	B	A	B	-	-	A	A	X	X	X	X	B	A	B	B	A	B	A	A
12500001	A	A	A	B	A	A	A	X	B	B	B	A	B	B	B	A	B	B	A	B	A	A	B	B	B	A	A	A	A	A	B	A	B	-	-	A	A	X	X	X	X	B	A	B	B	A	B	A	A
12600001	A	A	A	B	A	A	A	X	B	B	B	A	B	B	B	A	B	B	A	B	A	A	B	B	B	A	A	A	A	A	B	A	B	-	-	A	A	X	X	X	X	B	A	B	B	A	B	A	A
12700001	A	A	A	B	A	A	A	X	B	B	B	A	B	B	B	A	B	B	A	B	A	A	B	B	B	A	A	A	A	A	B	A	B	-	-	A	A	X	X	X	X	B	A	B	B	A	B	A	A
12800001	A	A	A	B	A	A	A	X	B	B	B	A	B	B	B	A	B	B	A	B	A	A	B	B	B	A	A	A	A	A	B	A	B	-	-	A	A	X	X	X	X	B	A	B	B	A	B	A	A
12900001	A	A	A	B	A	A	A	X	B	B	B	A	B	B	B	A	B	B	A	B	A	A	B	B	B	A	A	A	A	A	B	A	B	A	B	A	A	X	X	X	X	B	A	B	B	A	B	A	A
13000001	A	A	A	B	A	A	A	X	B	B	B	A	B	B	B	A	B	B	A	B	A	A	B	B	B	A	A	A	A	A	B	A	B	-	-	A	X	X	X	X	X	B	A	B	B	A	B	A	A
13100001	A	A	A	B	A	A	A	X	B	B	B	A	B	B	B	A	B	B	A	B	A	A	B	B	B	A	A	X	A	A	B	A	B	-	-	A	A	X	X	X	X	B	A	B	B	A	B	A	A
13200001	A	A	A	B	A	A	A	X	B	B	A	A	B	B	B	A	B	B	A	B	A	A	B	B	B	A	A	A	A	A	B	A	B	-	B	A	A	X	X	X	X	B	A	B	B	A	B	A	A
13300001	A	A	A	B	A	A	A	X	B	B	A	A	B	B	B	A	B	B	A	B	A	A	B	B	B	A	A	A	A	A	B	A	B	-	-	A	A	X	X	X	X	B	A	B	B	A	B	A	A
13400001	A	A	A	B	A	A	A	X	B	B	A	A	B	B	B	A	B	B	A	B	A	A	B	B	B	A	A	A	A	A	B	A	B	-	-	A	A	X	X	X	X	B	A	B	B	A	B	A	A
13500001	A	A	A	B	A	A	A	X	B	B	A	A	B	B	B	A	B	B	A	B	A	A	B	B	B	A	A	A	A	A	B	A	B	-	-	A	A	X	-	X	X	B	A	B	B	A	B	A	A
13700001	-	-	A	-	A	A	A	X	B	B	A	-	B	B	B	-	B	B	-	B	A	A	B	B	B	-	A	A	A	A	B	A	B	-	-	A	-	X	-	X	X	-	-	B	B	A	B	A	A
13800001	A	A	A	B	A	A	A	X	B	B	A	A	B	B	B	A	B	B	A	B	A	A	B	B	B	A	A	A	A	A	B	A	B	-	B	A	A	X	X	X	X	B	A	B	B	A	B	A	A
13900001	A	A	A	B	A	A	A	X	B	B	A	A	B	B	B	A	B	B	A	B	A	A	B	B	B	A	A	A	A	A	B	A	B	A	-	A	A	X	X	X	X	B	A	B	B	A	B	A	A
14000001	A	A	A	B	A	A	A	X	B	B	A	A	B	B	B	A	B	X	A	B	A	A	B	B	B	A	A	A	A	A	B	A	B	-	-	A	A	X	X	X	X	B	A	B	B	A	B	A	A
14100001	A	A	A	B	X	A	A	X	B	B	A	A	B	A	B	A	B	B	A	B	A	A	B	B	B	A	A	A	A	A	B	A	B	-	-	A	A	X	X	X	X	B	A	B	B	A	B	A	A
14200001	A	A	A	B	A	A	A	X	B	B	A	A	B	A	B	A	B	B	A	B	A	A	B	B	B	A	A	A	A	A	B	A	B	-	-	A	A	X	X	X	X	B	A	B	B	A	B	A	A
14300001	A	A	A	B	A	A	A	X	B	B	A	A	B	A	B	A	B	B	A	B	A	A	B	B	B	A	A	A	A	A	B	A	B	-	-	A	A	X	X	X	X	B	A	B	B	A	B	A	A
14600001	A	A	A	B	A	A	A	X	B	B	A	A	B	A	B	A	B	B	A	B	A	A	B	B	B	A	A	X	A	A	B	A	B	-	B	A	A	X	-	X	X	B	A	B	B	A	B	A	A
14700001	A	A	A	B	A	A	A	X	B	B	A	A	B	A	B	A	B	X	A	B	A	A	B	B	B	A	A	A	A	A	B	A	B	-	-	A	A	X	-	X	X	B	A	B	B	A	B	A	A
14800001	A	A	A	B	A	A	A	X	B	B	A	A	B	A	B	A	B	X	A	B	A	A	B	B	B	A	A	A	A	A	B	A	B	-	B	A	A	X	X	X	X	B	A	B	B	A	B	A	A
14900001	A	A	A	B	A	A	A	X	B	B	A	A	B	A	B	A	B	X	A	B	A	A	B	B	B	A	A	A	A	A	B	A	B	-	-	A	A	X	-	X	X	B	A	B	B	A	B	A	A
15200001	A	A	A	B	A	A	A	X	B	B	A	A	B	A	B	A	B	B	A	B	A	A	B	B	B	A	A	A	A	A	B	A	B	-	-	A	A	X	X	X	X	B	A	B	B	A	B	A	A
15300001	A	A	A	B	A	A	A	X	B	B	A	A	B	A	B	A	B	B	A	B	A	A	B	B	B	A	A	A	A	A	B	A	B	-	-	A	A	X	X	X	X	B	A	B	B	A	B	A	A
15400001	A	A	A	B	A	A	A	X	B	B	A	A	B	A	B	A	B	B	A	B	A	A	B	B	B	A	A	A	A	A	B	A	B	-	-	A	A	X	A	A	X	B	A	B	B	A	B	A	A
15500001	A	A	A	B	A	A	A	X	B	B	A	A	B	A	B	A	B	X	A	B	A	A	B	B	B	A	A	A	A	A	B	A	B	-	-	A	A	X	A	A	X	B	A	B	B	A	B	A	A
15600001	A	A	A	B	A	A	A	X	B	B	A	A	B	A	B	A	B	X	A	B	A	A	B	B	B	A	A	A	A	A	B	A	B	-	-	A	A	X	-	A	X	B	A	B	B	A	B	A	A
15700001	A	-	A	B	A	A	A	X	B	B	A	A	B	A	B	A	B	X	A	B	A	A	B	B	B	A	A	A	A	A	B	A	B	-	-	A	-	X	-	A	X	B	A	B	B	A	B	A	A
15800001	A	A	A	B	A	A	A	X	B	B	A	A	B	A	B	A	B	X	A	B	A	A	B	B	B	A	A	A	A	A	B	A	B	-	-	A	A	X	A	A	X	B	A	B	B	A	B	A	A
15900001	A	-	A	B	A	A	-	X	B	B	A	A	B	A	B	-	B	X	A	B	A	A	B	B	B	A	A	A	A	A	B	A	B	-	-	A	A	X	-	A	X	B	A	B	B	A	B	A	A
16000001	A	A	A	B	A	A	A	X	B	B	A	A	B	A	B	A	B	X	A	B	A	A	B	B	B	A	A	A	A	A	B	A	B	-	-	A	A	X	A	A	X	B	A	B	B	A	B	A	A
16100001	A	A	A	B	A	A	A	X	B	B	A	A	B	A	B	A	B	X	A	B	A	A	B	B	B	A	A	A	A	A	B	A	B	-	-	A	A	X	A	A	X	B	A	B	B	A	B	A	A
16200001	A	A	A	B	A	A	A	X	B	B	A	A	B	A	B	A	B	B	A	B	A	A	B	B	B	A	A	A	A	A	B	A	B	-	-	A	X	X	A	A	X	B	A	B	B	A	B	A	A
16300001	A	A	A	B	A	A	A	X	B	B	A	A	B	A	B	A	B	B	A	B	A	A	B	B	B	A	A	A	A	A	B	A	B	-	B	A	A	X	A	A	X	B	A	B	B	A	B	A	A
16400001	A	A	A	B	A	A	A	A	B	B	A	A	B	A	B	A	B	B	A	B	A	A	B	B	B	A	A	A	A	A	B	A	B	-	-	A	-	X	A	A	X	B	A	B	B	A	B	A	A
16600001	A	A	A	B	A	A	A	A	B	B	A	A	B	A	B	A	B	B	A	B	A	A	B	B	B	A	A	A	A	A	B	A	B	-	-	A	X	X	-	A	X	B	A	B	B	A	B	A	A
16700001	A	A	A	B	A	A	A	A	B	B	A	A	B	A	B	A	B	B	A	B	A	A	B	B	B	A	A	A	A	A	B	A	B	-	-	A	A	X	A	A	X	B	A	B	B	A	B	A	A
16800001	A	A	A	B	A	A	A	A	B	B	A	A	B	A	B	A	B	X	A	B	A	A	B	B	B	A	A	X	A	A	B	A	B	-	-	A	A	X	A	A	X	B	A	B	B	A	B	A	A
16900001	A	A	A	B	A	A	A	A	B	B	A	A	B	A	B	A	B	B	A	B	A	A	B	B	B	A	A	A	A	A	B	A	B	-	B	A	A	X	A	A	X	B	A	B	B	A	B	A	A
17000001	A	A	A	B	A	A	A	A	B	B	A	A	B	A	B	A	B	B	A	B	A	A	B	B	B	A	A	A	A	A	B	A	B	-	B	A	A	X	A	A	X	B	A	B	B	A	B	A	A
17100001	A	A	A	B	A	A	A	A	B	B	A	A	B	A	B	A	B	B	A	B	A	A	B	B	B	A	A	A	A	A	B	A	B	A	B	A	A	X	A	A	X	B	A	B	B	A	B	A	A
17200001	A	A	A	B	A	A	A	A	B	B	A	A	B	A	B	A	B	B	A	A	A	A	B	B	B	A	A	A	A	A	B	A	B	-	B	A	A	X	A	A	X	B	A	B	B	A	B	A	A
17300001	A	A	A	B	A	A	A	A	B	B	A	A	B	A	B	A	B	B	A	A	A	A	B	B	B	A	A	A	A	A	B	A	B	-	-	A	A	X	A	A	X	B	A	B	B	A	B	A	A
17500001	A	A	A	B	A	A	A	A	B	B	A	A	B	A	B	A	B	B	A	A	A	A	B	B	B	A	A	A	A	A	B	A	B	-	-	A	A	X	A	A	X	B	A	B	B	A	B	A	A
17600001	A	A	A	B	A	A	A	A	B	B	A	A	B	A	B	A	B	B	A	A	A	A	B	B	B	A	A	A	A	A	B	A	B	-	B	A	X	X	A	A	X	B	A	B	B	A	B	A	A
17700001	A	A	A	B	A	A	A	A	B	B	A	A	B	A	B	A	B	B	A	A	A	A	B	B	B	A	A	A	A	A	B	A	A	A	-	A	A	X	A	A	X	B	A	B	B	A	B	A	A
17800001	A	A	A	B	A	A	A	A	B	B	A	A	B	A	A	A	B	B	A	A	A	A	B	B	B	A	A	A	A	A	B	A	A	-	-	A	A	X	A	A	X	B	A	A	A	A	B	A	A
17900001	A	A	A	B	A	A	A	A	B	B	A	A	B	A	A	A	B	B	A	A	A	A	B	B	B	A	A	A	A	A	B	A	A	-	-	A	A	X	A	A	X	B	A	A	A	A	B	A	A
18000001	A	A	A	B	A	A	A	A	B	B	A	A	A	A	A	A	B	B	A	A	A	A	B	B	B	A	A	A	A	A	B	A	A	A	B	A	A	X	A	A	X	B	A	A	A	A	B	A	A
18100001	A	A	A	B	A	A	A	A	B	B	A	A	A	A	A	A	B	X	A	A	A	A	B	B	B	A	A	A	A	A	B	A	A	-	B	A	A	X	A	A	X	B	A	A	A	A	B	A	A
18200001	A	A	A	B	A	A	A	A	B	B	A	A	A	A	A	A	B	B	A	A	A	A	B	B	B	A	A	A	A	A	B	A	A	-	B	A	A	X	A	A	X	B	A	A	A	A	B	A	A
18300001	A	A	A	B	A	A	A	A	B	B	A	A	A	A	A	A	B	B	A	A	A	A	B	B	B	A	A	A	A	A	B	A	A	-	-	A	A	X	A	A	X	B	A	A	A	A	B	A	A
18400001	A	A	A	B	A	A	A	A	B	B	A	A	A	A	A	A	B	B	A	A	A	A	B	B	B	A	A	A	A	A	B	A	A	-	B	A	A	X	A	A	X	B	A	A	A	A	B	A	A
18500001	A	A	A	B	A	A	A	A	B	B	A	A	A	A	A	A	B	B	A	A	A	A	B	B	B	A	A	A	A	A	B	A	A	A	B	A	A	X	A	A	A	B	A	A	A	A	B	A	A
[truncated: 114 more columns]

## Sheet: Suppl. Data 1_input data ch05
	X2PXC	X3PXC	X4PXC	X5PXC	X6PXC	X7PXC	X8PXC	X9PXC	X10PXC	X11PXC	X13PXC	X16PXC	X19PXC	X20PXC	X21PXC	X22PXC	X24PXC	X27PXC	X28PXC	X31PXC	X32PXC	X33PXC	X34PXC	X35PXC	X36PXC	X37PXC	X38PXC	X39PXC	X41PXC	X42PXC	X45PXC	X47PXC	X48PXC	X49PXC	X50PXC	X52PXC	X53PXC	X54PXC	X55PXC	X56PXC	X57PXC	X58PXC	X61PXC	X65PXC	X66PXC	X67PXC	X69PXC	X70PXC	X71PXC
1	A	B	A	A	B	B	A	B	B	B	A	A	A	A	B	A	A	X	A	A	A	A	A	A	A	A	A	A	A	A	A	A	A	-	-	A	X	A	B	B	A	A	A	B	B	B	A	A	B
100001	A	B	A	A	B	B	A	B	B	B	A	A	A	A	B	A	A	X	A	A	A	A	A	A	A	A	A	A	A	A	A	A	A	B	A	A	X	A	B	B	A	A	A	B	B	B	A	A	B
200001	A	B	A	A	B	B	A	B	B	B	A	A	A	A	B	A	A	X	A	A	A	A	A	A	A	A	A	A	A	A	A	A	A	B	A	A	X	A	B	B	A	A	A	B	B	B	A	A	B
300001	A	B	A	A	B	B	A	B	B	B	A	A	A	A	B	A	A	X	A	A	A	A	A	A	A	A	A	A	X	A	A	A	A	B	A	A	A	A	B	B	A	A	A	B	B	B	A	A	B
400001	A	B	A	A	A	B	A	B	B	B	A	A	A	A	B	A	A	X	A	A	A	A	A	A	A	A	A	A	X	A	A	A	A	B	A	A	X	A	B	B	A	X	A	B	B	B	A	A	B
500001	A	B	A	A	A	B	A	B	B	B	A	A	A	A	B	A	A	X	A	A	A	A	A	A	A	A	A	A	X	A	A	A	A	B	A	A	X	A	B	B	A	X	A	B	B	B	A	A	B
600001	A	B	A	A	A	B	B	B	B	B	A	A	A	A	B	A	A	X	A	A	A	A	A	A	A	A	A	X	X	A	A	A	A	B	-	A	X	A	B	B	A	X	A	B	B	B	A	A	B
700001	A	B	A	A	A	B	B	B	B	B	A	A	A	A	B	A	A	X	A	A	A	A	A	A	A	A	A	X	X	A	A	A	A	B	A	A	X	A	B	B	A	X	A	B	B	B	A	A	B
800001	A	B	A	A	A	B	B	A	B	B	A	A	A	A	B	A	A	X	A	A	A	A	A	A	A	A	A	A	X	A	A	A	A	B	A	A	A	A	B	B	A	X	A	B	B	B	A	A	B
900001	A	B	A	A	A	B	B	A	B	B	A	A	A	A	B	A	A	X	B	A	A	A	A	A	A	A	A	A	X	A	A	A	A	-	A	A	A	A	B	B	A	X	A	B	B	B	A	A	B
1000001	A	B	A	A	A	B	B	A	B	B	A	A	A	A	B	A	A	X	B	A	A	A	A	A	A	A	A	A	X	A	A	A	A	B	A	A	A	A	B	B	A	X	A	B	B	B	A	A	B
1100001	A	B	A	A	A	B	B	A	B	B	A	A	A	A	B	A	A	X	B	A	A	A	A	A	A	A	A	A	X	A	A	A	A	-	A	A	A	A	B	B	A	X	A	B	B	B	A	A	B
1200001	A	B	A	A	A	B	B	A	B	B	A	A	A	A	B	A	A	A	B	A	A	A	A	A	A	A	A	A	X	A	A	A	A	B	A	A	A	A	B	B	A	X	A	B	B	B	A	A	B
1300001	A	B	A	A	A	B	B	A	B	B	A	A	A	A	B	A	A	A	B	A	A	A	A	A	A	A	A	A	X	A	A	A	A	-	-	A	X	A	B	B	A	X	A	B	B	B	A	A	B
1400001	A	B	A	A	A	B	B	A	B	B	A	A	A	A	B	A	A	A	B	A	A	A	A	A	A	A	A	A	X	A	A	A	A	-	A	A	X	A	B	B	A	X	A	B	B	B	A	A	B
1500001	A	B	A	A	A	B	B	A	B	B	A	A	A	A	B	A	A	A	B	A	A	A	A	A	A	A	A	A	X	A	A	A	A	-	-	A	X	A	B	B	A	X	A	B	B	B	A	A	B
1600001	A	B	A	A	A	B	B	A	B	B	A	A	A	A	B	A	A	A	B	A	A	A	A	A	A	A	A	A	X	A	A	A	A	-	A	A	X	A	B	B	A	X	A	B	B	B	A	A	B
1700001	A	B	A	A	A	B	B	A	B	B	A	A	A	A	B	A	A	A	B	A	A	A	A	A	A	A	A	X	X	A	A	A	A	-	-	A	X	A	B	B	A	X	A	B	B	B	A	A	B
1800001	-	B	A	-	-	B	B	A	B	B	A	A	-	A	B	-	A	-	B	A	A	A	A	-	A	A	A	-	X	A	-	A	A	-	-	A	-	A	-	B	A	X	A	B	B	B	A	A	B
1900001	A	B	A	A	A	B	B	A	B	B	A	A	A	A	B	A	A	A	B	A	A	A	A	A	A	A	A	A	X	A	A	A	A	-	-	A	X	A	B	B	A	X	A	B	B	B	A	A	B
2000001	A	B	A	A	A	B	B	A	B	B	A	A	A	A	B	A	A	A	B	A	A	A	A	A	A	A	A	A	X	A	A	A	A	B	-	A	X	A	B	B	A	X	A	B	B	B	A	A	B
2100001	A	B	A	A	A	B	B	A	B	B	A	X	A	A	B	A	A	A	B	A	A	A	A	A	A	A	A	A	X	A	A	A	A	B	-	A	X	A	B	B	A	X	A	B	B	B	A	A	B
2200001	A	B	A	A	A	B	B	A	B	B	A	A	A	A	B	A	A	A	B	A	A	A	A	A	A	A	A	X	X	A	A	A	A	-	A	A	X	A	B	B	A	X	A	B	B	B	A	A	B
2300001	A	B	A	A	A	B	B	A	B	B	A	A	A	A	B	A	B	A	B	A	A	A	A	A	A	A	A	A	X	A	A	A	A	B	-	A	X	A	B	B	A	X	A	B	B	B	A	A	B
2400001	A	B	A	A	A	B	B	A	B	B	A	A	A	A	B	A	B	A	B	A	A	A	A	A	A	A	A	A	X	A	A	A	A	B	A	A	X	A	B	B	A	X	A	B	B	B	A	A	B
2500001	A	B	A	A	A	B	B	A	B	B	A	A	A	A	B	A	B	A	B	A	A	A	A	A	A	A	A	A	X	A	A	A	A	B	-	A	X	A	B	B	A	X	A	B	B	B	A	A	B
2600001	A	B	A	A	A	B	B	A	B	B	A	A	A	A	B	-	B	A	B	A	A	A	A	A	A	A	A	A	X	A	A	A	A	-	-	A	X	A	-	B	A	X	A	B	B	B	A	A	B
2700001	A	B	A	A	A	B	B	A	B	B	A	A	A	A	B	A	B	A	B	A	A	A	A	A	A	A	A	A	X	A	A	A	A	B	A	A	A	A	B	B	A	X	A	B	B	B	A	A	B
2800001	A	B	A	A	-	B	B	A	B	B	A	-	A	A	B	-	B	-	B	A	A	A	A	A	A	A	A	A	X	A	-	A	A	-	-	A	-	A	-	B	A	X	A	B	B	B	A	-	B
2900001	A	B	A	A	A	B	B	A	B	B	A	A	A	A	B	A	B	A	B	A	A	A	A	A	A	A	A	A	X	A	A	A	A	-	-	A	A	A	B	B	A	X	A	B	B	B	A	A	B
3000001	A	B	A	A	A	B	B	A	B	B	A	A	A	A	B	A	B	A	B	A	A	A	A	A	A	A	A	A	X	A	A	A	A	-	-	A	X	A	B	B	A	X	A	B	B	B	A	A	B
3100001	A	B	A	A	A	B	B	A	B	B	A	A	A	A	B	A	B	A	B	A	A	A	A	A	A	A	A	A	X	A	A	A	A	B	A	A	A	A	B	B	A	X	A	B	B	B	A	A	B
3200001	A	B	A	A	A	B	B	A	B	B	A	A	A	A	B	A	B	A	B	A	A	A	A	A	A	A	A	X	X	A	A	A	A	B	-	A	A	A	B	B	A	X	A	B	B	B	A	A	B
3300001	A	B	A	A	A	B	B	A	B	B	A	A	A	A	B	A	B	A	B	A	A	A	A	A	A	A	A	A	X	A	A	A	A	B	A	A	X	A	B	B	A	X	A	B	B	B	A	A	B
3400001	A	B	A	A	A	B	A	A	B	B	A	A	A	A	B	A	B	A	B	A	A	A	A	A	A	A	A	A	X	A	A	A	A	-	A	A	X	A	B	B	A	X	A	B	B	B	A	A	B
3500001	A	B	A	A	A	B	A	A	B	B	A	A	A	A	B	A	B	A	B	A	A	A	A	A	A	A	A	X	X	A	A	A	A	-	A	A	X	A	B	B	A	X	A	B	B	B	A	A	B
3600001	A	B	A	A	A	B	A	A	B	B	A	A	A	A	B	A	B	A	B	A	A	A	A	A	A	A	A	A	X	A	A	A	A	-	-	A	X	A	B	B	A	X	A	B	B	B	A	A	B
3700001	A	B	A	A	A	B	A	A	B	B	A	A	A	A	B	A	B	A	B	A	A	A	A	A	A	A	A	A	X	A	A	A	A	-	-	A	X	A	B	B	A	X	A	B	B	B	A	A	B
3800001	A	B	A	A	A	B	A	A	B	B	A	A	A	A	B	A	B	A	B	A	A	A	A	A	A	A	A	A	X	A	A	A	A	-	-	A	X	A	B	B	A	X	A	B	B	B	A	A	B
3900001	A	B	A	A	A	B	A	A	B	B	A	A	A	A	B	A	B	A	B	A	A	A	A	A	A	A	A	A	X	A	A	A	A	B	A	A	X	A	B	B	A	X	A	B	B	B	A	A	B
4000001	A	B	A	A	A	B	A	A	B	B	A	A	A	A	B	A	B	A	B	A	A	A	A	A	A	A	A	A	X	A	A	A	A	-	-	A	X	A	B	B	A	X	A	B	B	B	A	A	B
4100001	A	B	A	A	A	B	A	A	B	B	A	A	A	A	B	A	B	A	B	A	A	A	A	A	A	A	A	A	X	A	A	A	A	-	-	A	X	A	B	B	A	X	A	B	B	B	A	A	B
4400001	A	B	A	A	A	B	A	A	B	B	A	A	A	A	B	A	B	A	B	A	A	A	A	A	A	A	A	A	X	A	A	A	A	-	-	A	X	A	B	B	A	X	A	B	B	B	A	A	B
4500001	A	B	A	A	A	B	A	A	B	B	A	A	A	A	B	A	B	A	B	A	A	A	A	A	A	A	A	X	X	A	A	A	A	-	-	A	X	A	B	B	A	X	A	B	B	B	A	A	B
4600001	A	B	A	A	A	B	A	A	B	B	A	A	A	A	B	A	B	A	B	A	A	A	A	A	A	A	A	X	X	A	X	A	A	-	-	A	X	A	B	B	A	X	A	B	B	B	A	A	B
5000001	A	B	X	-	A	B	A	A	B	B	-	A	-	A	B	-	B	-	B	A	A	-	-	A	A	A	A	A	X	A	A	A	A	-	-	A	-	A	-	B	A	-	A	B	B	B	-	A	B
8500001	A	B	B	A	A	B	A	A	B	B	A	A	A	A	B	A	B	A	B	A	A	A	A	A	A	A	A	A	X	A	A	A	A	-	-	A	X	A	B	B	A	X	B	B	B	B	B	A	B
8600001	A	B	B	A	A	B	A	A	B	B	A	A	A	A	B	A	B	A	B	A	B	B	A	A	A	A	A	A	X	A	A	A	A	B	-	A	X	A	-	B	A	X	B	B	B	B	B	A	B
8700001	A	B	B	A	A	B	X	A	B	B	A	A	A	A	B	A	B	A	B	A	B	B	A	A	A	A	A	A	X	X	A	A	A	B	A	A	A	A	B	B	A	X	B	B	B	B	B	A	B
8800001	A	B	B	A	A	B	X	A	B	B	A	A	A	A	B	A	B	A	B	A	B	B	A	A	A	A	A	A	X	X	A	A	A	B	A	A	A	A	B	B	A	X	B	B	B	B	B	A	B
8900001	A	B	B	A	A	B	X	A	B	B	A	A	A	A	B	A	B	A	B	A	B	B	A	A	A	A	A	A	X	X	A	A	A	B	-	A	X	A	B	B	A	X	B	B	B	B	B	A	B
9000001	A	B	B	A	A	B	X	A	B	B	A	A	A	A	B	A	B	A	B	A	B	B	A	A	A	A	A	A	X	X	A	A	A	B	A	A	X	A	B	B	A	X	B	B	B	B	B	A	B
9100001	A	B	B	A	A	B	A	A	B	B	A	A	A	A	B	A	B	A	B	A	B	B	A	A	A	A	A	A	X	X	A	A	A	B	A	B	X	A	B	B	A	X	B	B	B	B	B	A	B
9200001	A	B	B	A	A	B	A	A	B	B	B	A	A	A	B	A	B	A	B	A	B	B	A	A	A	A	A	A	X	X	A	A	A	-	-	B	X	A	B	B	A	X	B	B	B	B	B	A	B
9300001	A	B	B	A	A	B	A	A	B	B	B	A	A	A	B	A	B	A	B	A	B	B	A	A	A	A	A	A	X	X	A	A	A	-	-	B	X	A	X	B	A	B	B	B	B	B	B	A	B
9400001	A	B	B	A	A	B	A	A	B	B	B	A	A	A	B	A	B	A	B	A	B	B	A	A	A	A	A	A	X	X	A	A	A	B	A	B	A	A	X	X	A	B	B	B	B	B	B	A	B
9500001	A	B	B	A	A	B	A	A	B	B	B	A	A	A	B	A	B	A	B	A	B	B	A	A	A	A	A	A	X	X	A	A	A	B	A	B	A	A	X	X	A	B	B	B	B	B	B	A	B
9600001	A	B	B	A	A	B	A	A	B	B	B	A	A	A	B	A	B	A	B	A	B	B	A	A	A	A	A	A	X	X	A	A	A	-	A	B	X	A	X	X	A	B	B	B	B	B	B	A	B
9700001	A	B	B	A	A	B	A	A	B	B	B	A	A	A	B	A	B	A	B	A	B	B	A	A	A	A	A	A	X	X	A	A	A	-	A	B	X	A	B	X	A	B	B	B	B	B	B	A	B
9800001	A	B	B	A	A	B	A	A	B	B	B	A	A	A	B	A	B	A	B	A	B	B	A	A	A	A	A	A	X	X	A	A	A	-	A	B	X	A	B	X	A	B	B	B	B	B	B	A	B
9900001	A	B	B	A	A	B	A	A	A	A	B	A	A	A	B	A	B	A	B	A	B	B	A	A	A	A	A	A	X	A	A	A	A	B	A	B	X	A	B	X	A	B	B	B	B	B	B	A	B
10000001	A	B	B	A	A	B	A	A	A	A	B	A	A	A	B	A	B	A	B	A	B	B	A	A	A	A	A	A	X	A	A	A	A	B	A	B	X	A	B	X	A	B	B	B	B	B	B	A	B
10100001	A	B	B	A	A	B	A	A	A	A	B	A	A	A	B	A	B	A	B	A	B	B	A	A	A	A	A	A	X	A	A	A	A	X	A	B	X	A	B	X	A	B	B	B	B	B	B	A	B
10200001	A	B	B	A	A	B	A	A	A	A	B	A	A	A	B	A	B	A	B	A	B	B	A	A	A	A	A	A	X	A	A	A	A	-	-	B	X	A	B	X	A	B	B	B	B	B	B	A	B
10300001	A	B	B	A	A	B	A	A	A	A	B	A	A	A	B	A	B	A	B	A	B	B	A	A	A	A	A	A	X	A	A	A	A	-	-	B	-	A	B	X	A	B	B	B	B	B	B	A	B
10400001	A	B	B	A	A	B	A	A	A	A	B	A	A	A	B	A	B	A	B	A	B	B	A	A	A	A	A	A	X	A	A	A	A	-	-	B	X	A	B	X	A	B	B	B	B	B	B	A	B
10500001	A	B	B	A	A	B	A	A	A	A	B	A	A	A	B	A	B	A	B	A	B	B	A	A	A	A	A	X	X	A	A	A	A	-	-	B	A	A	B	X	A	B	B	B	B	B	B	A	B
10600001	A	B	B	A	A	B	A	A	A	A	B	A	A	B	B	A	B	A	B	A	B	B	A	A	A	A	A	A	X	A	A	A	A	X	-	B	X	A	B	X	A	B	B	B	B	B	B	A	B
10700001	A	B	B	A	A	B	A	A	A	A	B	A	A	B	B	A	B	A	B	A	B	B	A	A	A	A	A	A	X	A	X	A	A	B	-	B	X	A	B	X	A	B	B	B	B	B	B	A	B
10800001	A	B	B	A	A	B	A	A	A	A	B	A	A	B	B	A	B	A	B	A	B	B	A	A	A	A	A	A	X	A	A	A	A	-	A	B	X	A	B	X	A	B	B	B	B	B	B	A	B
10900001	A	B	B	A	A	B	A	A	A	A	B	A	A	B	B	A	B	A	B	A	B	B	A	A	A	A	A	X	X	A	A	A	A	B	-	B	X	A	B	X	A	B	B	B	B	B	B	A	B
11000001	A	B	B	A	A	B	A	A	A	A	B	A	A	B	B	A	B	A	B	A	B	B	A	A	A	A	A	X	X	A	A	A	A	-	-	B	X	A	B	X	A	B	B	B	X	B	B	A	B
11100001	-	B	B	-	-	B	A	-	-	A	B	-	-	B	B	A	B	-	B	A	B	B	-	A	A	A	-	A	X	A	-	A	A	-	-	B	-	A	B	X	A	-	B	B	X	B	B	A	B
11200001	-	-	B	A	A	B	-	A	-	A	B	-	-	B	B	-	B	-	B	A	B	B	A	-	A	A	A	A	X	A	A	A	A	-	-	B	-	A	-	X	A	B	B	B	B	B	B	A	B
11300001	-	B	B	A	A	B	A	-	A	A	B	-	-	B	B	-	B	-	B	A	B	B	A	-	A	A	A	A	X	-	A	A	A	-	-	B	-	A	-	X	A	-	B	B	B	B	B	A	B
11400001	A	B	B	A	A	B	A	A	A	A	B	A	A	B	B	A	B	A	B	A	B	B	A	A	A	A	A	A	X	A	-	A	A	-	-	B	X	A	B	X	A	B	B	B	B	B	B	A	B
11500001	A	B	B	A	A	B	A	A	A	A	B	A	A	B	B	A	B	A	B	A	B	B	A	A	A	A	A	A	X	A	A	A	A	-	-	B	A	A	B	X	A	B	B	B	B	B	B	A	B
11600001	-	B	B	A	A	B	-	A	A	A	B	A	-	B	B	A	B	-	B	A	B	B	A	A	A	A	A	X	X	A	-	A	A	-	-	B	-	A	-	X	-	B	B	B	B	B	B	A	B
12000001	A	B	B	A	A	B	A	A	A	A	B	A	A	B	B	A	B	A	B	A	B	B	A	A	A	A	A	X	X	A	A	A	A	-	-	B	A	A	B	X	A	B	B	B	B	B	B	A	B
12200001	A	B	B	A	A	B	A	A	A	A	B	A	A	B	B	A	B	A	B	A	B	B	A	A	A	A	A	A	X	A	A	A	A	B	-	B	X	A	B	X	A	B	B	B	B	B	B	A	B
12300001	A	B	B	A	A	B	A	A	A	A	B	A	A	B	B	A	B	A	B	A	B	B	A	A	A	A	A	A	X	A	A	A	A	-	-	B	X	A	B	X	A	B	B	B	B	B	B	A	B
12400001	A	B	B	A	A	B	A	A	A	A	B	A	A	B	B	A	B	A	B	A	B	B	A	A	A	A	A	A	X	A	A	A	A	B	-	B	X	A	B	X	A	B	B	B	B	B	B	A	B
12500001	A	B	B	A	A	B	A	A	A	A	B	A	A	B	B	A	B	A	B	A	B	B	A	A	A	A	A	A	X	A	A	A	A	B	A	B	X	A	B	X	A	B	B	B	B	B	B	A	B
12600001	A	B	B	A	A	B	A	A	A	A	B	A	A	B	B	A	B	A	B	A	B	B	A	A	A	A	A	A	X	A	A	A	A	-	-	B	X	A	B	X	A	B	B	B	B	B	B	A	B
12700001	A	B	B	A	A	B	A	A	A	A	B	A	A	B	B	A	B	A	B	A	B	B	A	A	A	A	A	A	X	A	A	A	A	-	-	B	X	A	B	X	A	B	B	B	B	B	B	A	B
12900001	A	B	B	A	A	B	A	A	A	A	B	A	A	B	B	A	B	A	B	A	B	B	A	A	A	A	A	A	X	A	A	A	A	-	-	B	X	A	B	X	A	B	B	B	B	B	B	A	B
13000001	A	B	B	A	A	B	A	A	A	A	B	A	A	B	B	A	B	A	B	A	B	B	A	A	A	A	A	A	X	A	A	A	A	-	-	B	X	A	B	X	A	B	B	B	B	B	B	A	B
13100001	A	B	B	A	A	B	A	A	A	A	B	A	A	B	B	A	B	A	B	A	B	B	A	A	A	A	A	A	X	A	A	A	A	-	-	B	X	A	B	X	A	B	B	B	B	B	B	A	B
13200001	A	B	B	A	A	B	A	A	A	A	B	A	A	B	B	A	B	A	B	A	B	B	A	A	A	A	A	A	X	A	-	A	A	-	-	B	X	A	-	X	A	B	B	B	B	B	B	A	B
13300001	A	B	B	A	A	B	A	A	A	A	B	A	A	B	B	A	B	A	B	A	B	B	A	A	A	A	A	A	X	A	A	A	A	-	-	B	-	A	B	X	A	B	B	B	B	B	B	A	B
13400001	A	B	B	A	A	B	A	A	A	A	B	A	A	B	B	A	B	A	B	A	B	B	A	A	A	A	A	A	X	A	A	A	A	-	-	B	X	A	B	X	A	B	B	B	B	B	B	A	B
13500001	A	B	B	A	A	B	A	A	A	A	B	A	A	B	B	A	B	A	B	A	B	B	A	A	A	A	A	A	X	A	A	A	A	-	A	B	X	A	B	X	A	B	B	B	B	B	B	A	B
13600001	A	B	B	A	A	B	A	A	A	A	B	A	A	B	B	A	B	A	B	A	B	B	B	A	A	A	A	A	X	A	A	A	A	-	-	B	A	A	B	X	A	B	B	B	B	B	B	A	B
13700001	A	B	B	A	A	B	A	A	A	A	B	A	A	B	B	A	B	A	B	A	B	B	B	A	A	A	A	A	A	A	A	A	A	B	-	B	A	A	B	X	A	B	B	B	B	B	B	A	B
13800001	A	B	B	A	A	B	A	A	A	A	B	A	A	B	B	A	B	A	B	A	B	B	B	A	A	A	A	A	A	A	A	A	A	B	A	B	A	A	B	X	A	B	B	B	B	B	B	A	B
13900001	A	A	B	A	A	B	A	A	A	A	B	A	A	B	B	A	B	A	B	A	B	B	B	A	A	A	A	X	A	A	A	A	A	-	A	B	X	A	B	X	A	B	B	B	B	B	B	A	B
14000001	A	A	B	A	A	B	A	A	A	A	B	A	A	B	B	A	B	A	B	A	B	B	B	A	A	A	A	A	A	A	A	A	A	B	A	B	X	A	B	X	A	B	B	B	B	B	B	A	B
14100001	A	A	B	A	A	B	A	A	A	A	B	A	A	B	B	A	B	A	B	A	B	B	B	A	A	A	A	A	A	A	A	A	A	B	-	B	X	A	B	X	A	B	B	B	B	B	B	A	B
14200001	A	A	B	A	A	B	A	A	A	A	B	A	A	B	B	A	B	A	B	A	B	B	B	A	A	A	A	A	A	A	X	A	A	-	-	B	X	A	B	X	A	B	B	B	B	B	B	A	B
14500001	A	A	B	A	A	B	A	A	A	A	B	A	A	B	B	A	B	A	B	A	B	B	B	A	A	A	A	X	A	A	A	A	A	-	A	B	X	A	B	X	A	B	B	B	B	B	B	A	B
14600001	A	A	B	A	A	B	A	A	A	A	B	A	A	B	B	A	B	A	B	A	B	B	B	A	A	A	A	A	A	A	A	A	A	-	A	B	X	A	B	X	A	B	B	B	B	B	B	A	B
14700001	A	A	B	A	A	B	A	A	A	A	B	A	A	B	B	A	B	A	B	A	B	B	B	A	A	A	A	A	A	A	A	A	A	-	-	B	X	A	B	X	A	B	B	B	B	B	B	A	B
14800001	A	A	B	A	A	B	A	A	A	A	B	A	A	B	B	A	B	A	B	A	B	B	A	A	A	A	A	A	A	A	A	A	A	B	A	B	A	A	B	X	A	B	B	B	B	B	B	A	B
14900001	A	A	B	A	A	B	A	A	A	A	B	A	A	B	B	A	B	A	B	A	B	B	A	A	A	A	A	A	A	A	A	A	A	B	A	B	X	A	B	X	A	B	B	B	B	B	B	A	B
15000001	A	A	B	A	A	B	A	A	A	A	B	A	A	B	B	A	B	A	B	A	B	B	A	A	A	A	A	A	A	A	A	A	A	B	A	B	X	A	B	X	A	B	B	B	B	B	B	A	B
15100001	A	A	B	A	A	B	A	A	A	A	B	A	A	B	B	A	B	A	B	A	B	B	A	A	A	A	A	A	A	A	A	A	A	B	A	B	X	A	B	X	A	B	B	B	B	B	B	A	B
15200001	A	A	B	A	A	B	A	A	A	A	B	A	A	B	B	A	B	A	B	A	B	B	A	A	A	A	A	A	A	A	A	A	A	-	B	B	A	B	B	X	A	B	B	B	B	B	B	A	B
15300001	A	A	B	A	A	B	A	A	A	A	B	A	A	B	B	A	B	-	B	A	B	B	A	A	A	A	A	A	A	A	A	A	A	-	B	B	A	B	B	X	B	B	B	B	B	B	B	A	B
15400001	A	A	B	A	A	B	A	A	A	A	B	A	A	B	B	A	B	B	B	A	B	B	A	A	A	A	A	X	A	A	A	A	A	-	-	B	X	B	B	X	B	B	B	B	B	B	B	A	B
15500001	A	A	B	A	A	B	A	A	A	A	B	A	A	B	B	A	B	B	B	A	B	B	A	A	A	A	A	A	A	A	A	A	A	B	X	B	A	A	B	X	B	B	B	B	B	B	B	A	B
15600001	A	A	B	A	A	B	A	A	A	A	B	A	A	B	B	A	B	X	B	A	B	B	A	A	A	A	A	X	B	A	A	A	A	-	-	B	A	A	B	X	B	B	B	B	B	B	B	A	B
15700001	A	A	B	A	A	B	A	A	A	A	B	X	A	B	B	A	B	X	B	A	B	B	A	X	A	A	A	X	B	A	A	A	A	-	X	B	A	A	B	X	B	B	B	B	B	B	B	A	B
15800001	A	A	B	A	A	B	A	A	A	A	B	A	A	B	B	A	B	B	B	A	B	B	A	X	A	A	A	A	B	A	A	A	A	-	X	B	A	A	B	X	B	B	B	B	B	B	B	A	B
15900001	B	A	B	A	A	B	B	A	A	A	B	A	A	B	B	A	B	B	B	A	B	B	A	X	A	A	A	A	B	A	A	A	A	X	-	B	X	A	B	X	B	B	B	B	B	B	B	A	B
16000001	B	A	B	A	A	B	B	A	A	A	B	A	A	B	B	A	B	B	B	A	B	B	A	X	A	A	A	X	B	A	A	A	A	-	X	B	X	A	B	X	B	B	B	B	B	B	B	A	B
16100001	B	A	B	A	A	B	B	A	A	A	B	A	A	B	B	A	B	X	B	A	B	B	A	X	A	A	A	A	B	A	A	A	A	-	X	B	A	A	B	X	B	B	B	B	B	B	B	A	B
16200001	B	A	B	A	A	B	B	A	A	A	B	A	A	B	B	A	B	B	B	A	B	B	A	X	A	A	A	A	B	A	A	A	A	B	X	B	A	A	B	X	B	B	B	B	B	B	B	A	B
16300001	B	A	B	A	A	B	B	A	A	A	B	A	A	B	B	A	B	B	B	A	B	B	A	X	A	A	A	A	B	A	A	A	A	-	X	B	A	A	B	X	B	B	B	B	B	B	B	A	B
16400001	B	A	B	A	A	B	B	A	A	A	B	A	A	B	B	A	B	B	B	A	B	B	A	X	A	A	A	A	B	A	A	A	A	-	X	B	X	A	B	X	B	B	B	B	B	B	B	A	B
16500001	B	A	B	A	A	B	B	A	A	A	B	A	A	B	B	A	B	X	B	A	B	B	A	X	A	A	A	X	B	A	A	A	A	-	X	B	X	A	B	X	B	B	B	B	B	B	B	A	B
16600001	B	A	B	A	A	B	B	A	A	A	B	A	A	B	B	A	B	B	B	A	B	B	A	X	A	A	A	A	B	A	A	A	A	-	X	B	X	A	X	X	B	B	B	B	B	B	B	A	B
16700001	B	A	B	A	A	B	B	A	A	A	B	A	A	B	B	A	B	X	B	A	B	B	A	X	A	A	A	A	B	A	A	A	A	B	X	B	A	A	X	X	B	B	B	B	B	B	B	A	B
16800001	B	A	B	A	A	B	B	A	A	A	B	A	A	B	B	A	B	X	B	A	B	B	A	X	A	A	A	A	B	A	A	A	A	B	X	B	X	A	X	X	B	B	B	B	B	B	B	A	B
16900001	B	A	B	A	B	B	A	A	A	A	B	A	A	B	B	A	B	B	B	A	B	B	A	X	A	A	A	A	B	A	A	A	A	-	X	B	A	A	X	X	B	B	B	B	B	B	B	A	B
17000001	B	A	B	A	B	B	A	A	A	A	B	A	A	B	B	A	B	B	B	A	B	B	A	X	A	A	A	A	B	A	A	A	A	-	-	B	A	A	X	X	B	B	B	B	B	B	B	A	B
17100001	B	A	B	A	B	B	A	A	A	A	B	A	A	B	B	A	B	B	B	A	B	B	A	X	A	A	A	A	B	A	A	A	A	B	-	B	A	A	X	X	B	B	B	B	B	B	B	A	B
17200001	B	A	B	A	A	B	A	A	A	A	B	A	A	B	B	A	B	B	B	A	B	B	A	X	A	A	A	A	B	A	A	A	A	-	B	B	A	A	X	X	B	B	B	B	B	B	B	A	B
17300001	B	X	B	A	A	B	A	A	A	A	B	B	A	B	B	A	B	B	B	A	B	B	A	X	A	A	A	A	B	A	A	A	A	B	B	B	A	A	X	X	B	B	B	B	B	B	B	A	B
17400001	B	X	B	A	A	B	A	A	A	A	B	B	A	B	B	A	B	B	B	A	B	B	A	X	A	A	A	A	B	A	A	A	A	-	-	B	X	A	X	X	B	B	B	B	B	B	B	A	B
17500001	B	X	B	A	A	B	A	A	A	A	B	B	A	B	B	A	B	B	B	A	B	B	A	X	A	A	A	A	B	A	A	A	A	B	B	B	A	A	X	X	B	B	B	B	B	B	B	A	B
17600001	B	X	B	A	A	B	A	A	A	A	B	B	A	B	B	A	B	X	B	A	B	B	A	X	A	A	A	A	B	A	A	A	A	-	B	B	A	A	X	X	B	B	B	B	B	B	B	A	B
17700001	B	X	B	A	A	B	A	A	A	A	B	B	A	B	B	A	B	B	B	A	B	B	A	X	A	A	A	A	B	A	A	A	A	-	B	B	A	A	X	X	B	B	B	B	B	B	B	A	B
17800001	B	X	B	A	A	B	A	A	A	A	B	B	A	B	B	A	B	B	B	A	B	B	A	X	A	A	A	A	B	A	A	A	A	B	B	B	A	A	X	X	B	B	B	B	B	B	B	A	B
17900001	B	X	B	A	A	B	A	A	A	A	B	B	A	B	B	A	B	B	B	A	B	B	A	X	A	A	A	A	B	A	A	A	A	B	B	B	X	A	X	X	B	B	B	B	B	B	B	A	B
18000001	B	X	B	A	A	B	A	A	A	A	B	B	A	B	B	A	B	B	B	A	B	B	A	A	A	A	A	A	B	A	A	A	A	-	-	B	X	A	X	X	B	B	B	B	B	B	B	A	B
18100001	B	X	B	A	A	B	A	A	A	A	B	B	A	B	B	A	B	B	B	A	B	B	A	A	A	A	A	A	B	A	A	A	A	-	B	B	A	A	X	X	B	B	B	B	B	B	B	A	B
18200001	B	X	B	A	A	B	A	A	A	A	B	B	A	B	B	A	B	B	B	A	B	B	A	A	A	A	A	A	B	A	A	A	A	B	B	B	X	A	X	X	B	B	B	B	B	B	B	A	B
18300001	B	X	B	A	A	B	A	A	A	A	B	B	A	B	B	A	B	B	B	A	B	B	A	A	A	A	A	A	B	A	A	A	A	B	B	B	A	A	X	X	B	B	B	B	B	B	B	A	B
18400001	B	X	B	A	A	B	A	A	A	A	B	B	A	B	B	A	B	B	B	A	B	B	A	B	A	A	A	A	B	A	A	A	A	B	B	B	A	A	X	X	B	B	B	B	B	B	B	A	B
18500001	B	X	B	A	A	B	A	A	A	A	B	B	A	B	B	A	B	X	B	A	B	B	A	B	A	A	A	A	B	A	A	A	A	B	B	B	A	A	X	X	B	B	B	B	B	B	B	A	B
18600001	B	X	B	A	A	B	A	A	A	A	B	B	A	B	B	A	B	B	B	A	B	B	A	B	A	A	A	A	B	A	A	A	A	-	-	B	A	A	-	X	B	B	B	B	B	B	B	A	B
18700001	B	X	B	A	A	B	A	A	A	A	B	B	A	B	B	A	B	X	B	A	B	B	A	B	A	A	A	A	B	A	A	A	A	-	-	B	A	A	X	X	B	B	B	B	B	B	B	A	B
18800001	B	X	B	A	A	B	A	A	A	A	B	B	A	B	B	A	B	X	B	A	B	B	A	B	A	A	A	A	B	A	A	A	A	-	-	B	X	A	X	X	B	B	B	B	B	B	B	A	B
18900001	B	X	B	A	A	B	X	A	A	A	B	B	A	B	B	A	B	X	B	A	B	B	A	B	A	A	A	A	B	A	A	A	A	-	-	B	X	A	X	X	B	B	B	B	B	B	B	A	B
19000001	B	X	B	A	A	B	X	A	A	A	B	B	A	B	B	A	B	B	B	A	B	B	A	B	A	A	A	A	B	A	A	A	A	-	-	B	X	A	-	X	B	B	B	B	B	B	B	A	B
19100001	B	X	B	A	A	X	X	A	A	A	B	B	A	B	B	A	B	B	B	A	B	B	A	B	A	A	A	A	B	A	A	A	A	B	B	B	A	A	X	X	B	B	B	B	B	B	B	A	B
19200001	B	X	B	A	A	X	X	A	A	A	B	B	A	B	B	A	B	X	B	A	B	B	A	B	A	A	A	A	B	A	A	A	A	B	B	B	A	A	X	X	B	B	B	B	B	B	B	A	B
19300001	B	X	B	A	A	X	X	A	A	A	B	B	A	B	B	A	B	B	B	A	B	B	A	B	A	A	A	A	B	A	A	A	A	-	B	B	A	A	X	X	B	B	B	B	B	B	B	A	B
19400001	B	X	B	A	A	X	X	A	A	A	B	B	A	B	B	A	B	X	B	A	B	B	A	B	A	A	A	A	B	A	A	A	A	B	B	B	X	A	X	X	B	B	B	B	B	B	B	A	B
19500001	B	X	B	A	A	X	X	A	A	A	B	B	A	B	B	A	B	B	B	A	B	B	A	B	A	A	A	A	B	A	A	A	A	-	B	B	A	A	X	X	B	B	B	B	B	B	B	A	B
19600001	B	X	B	A	A	X	X	A	A	A	B	B	A	B	A	A	B	B	B	A	B	B	A	B	A	A	A	A	B	A	A	A	A	B	B	B	X	A	X	X	B	B	B	A	A	B	B	A	B
19700001	B	X	B	A	A	X	X	A	A	A	B	B	A	B	A	A	B	B	B	A	B	B	A	B	A	A	A	A	B	A	A	A	A	B	B	B	X	A	X	X	B	B	B	A	A	B	B	A	B
19800001	B	X	B	A	A	X	X	A	A	A	B	B	A	B	A	A	B	X	B	A	B	B	A	B	A	A	A	A	B	A	A	A	A	-	B	B	A	A	X	X	B	B	B	A	A	B	B	A	B
19900001	B	X	B	A	A	X	X	A	A	A	B	B	A	B	A	A	B	B	B	A	B	B	A	B	A	A	A	A	B	A	A	A	A	B	B	B	X	A	X	X	B	B	B	A	A	B	B	A	B
20000001	B	X	B	A	A	X	X	A	A	A	B	B	A	B	A	A	B	X	B	A	B	B	A	B	A	A	A	A	B	A	A	A	A	-	B	B	X	A	X	X	B	B	B	A	A	B	B	B	B
20100001	B	X	B	A	A	X	X	A	A	A	B	B	A	B	A	A	B	X	B	A	B	B	A	B	A	A	A	A	B	A	A	A	A	B	-	B	X	A	X	A	B	B	B	A	A	B	B	B	B
20200001	B	X	B	A	A	X	X	A	A	A	B	B	A	B	A	A	B	B	B	A	B	B	A	B	A	A	A	A	B	A	A	A	A	B	B	B	X	A	X	A	B	B	B	A	A	B	B	B	B
20300001	B	X	B	A	A	X	X	A	A	A	B	B	A	B	A	A	B	B	B	A	B	B	A	B	A	A	A	A	B	A	A	A	A	-	B	B	X	A	X	A	B	B	B	A	A	B	B	B	B
20400001	B	X	B	A	A	X	X	A	A	A	B	B	A	B	A	A	B	B	B	A	B	B	A	B	A	A	A	A	B	A	A	A	A	-	-	B	A	A	X	A	B	B	B	A	A	B	B	B	B
20500001	B	B	B	A	A	B	X	A	A	A	B	B	A	B	A	A	B	X	B	A	B	B	A	B	A	A	A	X	B	A	A	A	A	-	-	B	A	A	X	A	B	B	B	A	A	B	B	B	B
20600001	B	B	B	A	A	B	X	A	A	A	B	B	A	B	A	A	B	B	B	A	B	B	A	B	A	A	A	X	B	A	A	A	A	-	B	B	A	A	X	A	B	B	B	A	A	B	B	B	B
20700001	B	B	B	A	A	B	X	A	A	A	B	B	A	B	A	A	B	B	B	A	B	B	A	B	A	A	A	A	B	A	A	A	A	-	B	B	A	A	X	A	B	B	B	A	A	B	B	B	B
20800001	B	B	B	A	A	B	X	A	A	A	B	B	A	B	A	A	B	B	B	A	B	B	A	B	A	A	A	A	B	A	A	A	A	-	B	B	A	A	X	A	B	B	B	A	A	B	B	B	B
20900001	B	B	B	A	A	B	X	A	A	A	B	B	A	B	A	A	B	B	B	A	B	B	A	B	A	A	A	A	B	A	A	A	A	-	-	B	A	A	X	A	B	B	B	A	A	B	B	B	B
21000001	A	B	B	A	A	B	X	A	A	A	B	B	A	B	A	A	B	X	B	A	B	B	A	B	A	A	A	A	B	A	A	A	A	-	B	B	A	A	X	A	B	B	B	A	A	B	B	B	B
21100001	A	B	B	A	A	B	B	A	A	A	B	B	A	B	A	A	B	B	B	A	B	B	A	B	A	A	A	A	B	A	A	A	A	-	-	B	X	X	X	A	B	B	B	A	A	B	B	B	B
21200001	A	B	B	A	A	B	B	A	A	A	B	B	A	B	A	A	B	X	B	A	B	B	A	B	A	A	A	A	B	A	A	A	A	-	B	B	X	X	X	A	B	B	B	A	A	B	B	B	B
21300001	A	B	B	A	A	B	B	A	A	A	B	B	A	B	A	A	B	B	B	A	B	B	A	B	A	A	A	A	A	A	A	A	A	A	-	B	A	X	X	A	B	B	B	A	A	B	B	B	B
21400001	A	B	B	A	A	B	B	A	A	A	B	B	A	B	A	A	B	B	B	A	B	B	A	B	A	A	A	A	A	A	A	A	A	A	B	B	X	X	X	A	B	B	B	A	A	B	B	B	B
21500001	A	B	B	A	A	B	B	A	A	A	B	B	A	B	A	A	B	B	B	A	B	B	A	B	A	A	A	A	A	A	A	A	A	-	-	B	A	X	X	A	B	B	B	A	A	B	B	B	B
21600001	A	B	B	A	A	B	B	A	A	A	B	B	A	B	A	A	B	B	B	A	B	B	A	B	A	A	A	A	A	A	A	A	A	-	X	B	X	X	X	A	B	B	B	A	A	B	B	B	B
21700001	A	B	B	A	A	B	B	A	A	A	B	B	A	B	A	A	B	B	B	A	B	B	A	B	A	A	A	A	A	A	A	A	A	-	X	B	X	X	X	A	B	B	B	B	A	B	B	B	B
21800001	A	B	B	A	A	B	B	A	A	A	B	B	A	B	A	A	B	B	B	A	B	B	A	B	A	A	A	A	A	A	A	A	A	-	X	B	X	X	X	A	B	B	B	B	X	B	B	B	B
21900001	A	B	B	A	A	B	B	A	A	A	B	B	A	B	A	A	B	B	B	A	B	B	A	B	A	A	A	A	A	A	A	A	A	B	B	B	X	X	X	A	B	B	B	B	X	B	B	B	B
22000001	A	B	B	A	A	B	B	A	A	A	B	B	A	X	A	A	B	X	B	A	B	B	A	B	A	A	A	A	A	A	A	A	A	B	B	X	X	X	X	A	B	B	B	B	X	B	B	B	B
22100001	A	B	B	A	A	B	B	A	A	A	B	B	A	X	A	A	B	X	B	A	B	B	A	B	A	A	A	A	A	A	A	A	A	B	B	X	A	X	X	A	B	B	B	B	X	B	B	B	B
22200001	A	B	B	A	A	B	B	A	A	A	B	B	A	X	A	A	B	B	B	A	B	B	A	B	A	A	A	A	A	A	A	A	A	B	B	X	A	X	X	A	B	B	B	B	X	B	B	B	B
22300001	A	B	B	A	A	B	B	A	A	A	B	B	A	X	A	A	B	B	B	A	B	B	A	B	A	A	A	A	A	A	A	A	A	B	B	X	A	X	X	A	B	B	B	B	X	B	B	B	B
22400001	A	B	B	A	A	B	B	A	A	A	B	B	A	X	A	A	B	B	B	A	B	B	A	B	A	A	A	X	A	A	A	A	A	-	B	X	A	X	X	A	B	B	B	X	X	B	B	B	B
22500001	A	B	B	A	A	B	B	A	A	A	B	B	A	X	A	A	B	B	B	A	B	B	A	B	A	A	A	A	A	A	A	A	A	-	B	A	X	X	X	A	B	B	B	X	X	B	B	B	B
22600001	A	B	B	A	A	B	B	A	A	A	B	B	A	X	A	A	B	B	B	A	B	B	A	B	A	A	A	A	A	A	A	A	A	B	B	A	X	X	X	A	B	B	B	X	X	B	B	B	B
22700001	A	B	B	A	A	B	B	A	A	A	B	B	A	X	A	A	B	B	B	A	B	B	A	B	A	A	A	A	A	A	A	A	A	-	B	A	X	X	X	A	B	B	B	X	X	B	B	B	B
22800001	A	B	B	A	A	B	B	A	A	A	B	B	A	X	A	A	B	B	B	A	B	B	A	B	A	A	A	A	A	A	A	A	A	B	B	A	X	X	X	A	B	B	B	X	X	B	B	B	B
22900001	A	B	B	A	A	B	B	A	A	A	B	B	A	X	A	A	B	B	B	A	B	B	A	B	A	A	A	A	A	A	A	A	A	-	-	A	X	X	X	A	B	B	B	A	X	B	B	B	B
23000001	A	B	B	A	A	B	B	A	A	A	B	B	A	X	A	A	B	B	B	A	B	B	A	B	A	A	A	A	A	A	A	A	A	-	B	A	X	X	X	A	B	B	B	A	X	B	B	B	B
23100001	A	B	B	A	A	B	B	A	A	A	B	B	A	X	A	A	B	B	B	A	B	B	A	B	A	A	A	A	B	A	A	A	A	-	B	A	X	X	X	A	B	B	B	A	X	B	B	B	X
23200001	A	B	B	A	A	B	B	A	A	A	B	B	A	X	A	A	B	B	B	A	B	B	A	B	A	A	A	A	B	A	A	A	A	B	-	A	X	X	X	A	B	B	B	A	X	B	B	B	X
23300001	A	B	B	A	A	B	B	A	A	A	B	B	A	X	A	A	B	B	B	A	B	B	A	B	A	A	A	A	B	A	A	A	A	B	-	A	A	X	X	A	B	B	B	A	X	B	B	B	X
23400001	A	B	B	A	A	B	B	A	A	A	B	B	A	X	A	A	B	X	B	A	B	B	A	B	A	A	A	A	B	A	A	A	A	B	B	A	A	X	X	A	B	B	B	A	X	B	B	B	X
23500001	A	B	B	A	A	B	B	A	A	A	B	B	A	X	A	A	B	X	B	A	B	B	A	B	A	A	A	A	B	A	A	A	A	-	-	A	A	X	-	A	B	B	B	A	X	B	B	B	X
23600001	A	B	B	A	A	B	B	A	A	A	B	B	A	X	A	A	B	X	B	A	B	B	A	B	A	A	A	A	B	A	A	A	A	B	-	A	A	X	X	A	B	B	B	A	X	B	B	B	X
23700001	A	B	B	A	A	B	B	A	A	A	B	B	A	X	A	A	B	X	B	A	B	B	A	B	A	A	A	A	B	A	A	A	A	-	-	A	A	X	X	A	B	B	B	A	X	B	B	B	X
23800001	A	B	B	A	A	B	B	A	A	A	B	B	A	X	A	A	B	B	B	A	B	B	A	B	A	A	A	A	B	A	A	A	A	B	B	A	A	X	X	A	B	B	B	A	X	B	B	B	X
23900001	A	B	B	A	A	B	B	A	A	A	B	B	A	X	A	A	B	X	B	A	B	B	A	B	A	A	A	A	B	A	A	A	A	B	B	A	A	X	X	A	B	B	B	A	X	B	B	B	X
24000001	A	B	B	A	A	B	B	A	A	A	B	B	A	X	A	A	B	B	B	A	B	B	A	B	A	A	A	A	B	A	A	A	A	-	-	X	A	X	X	A	B	B	B	A	X	B	A	B	X
24100001	A	B	B	A	A	B	B	A	A	A	B	B	A	X	A	A	B	B	B	A	B	B	A	B	A	A	A	A	B	A	A	A	A	-	B	A	A	X	X	A	B	B	B	A	X	B	A	B	X
24200001	A	B	B	A	A	B	B	A	A	A	B	B	A	X	A	A	B	B	B	A	B	B	A	B	A	A	A	A	B	A	A	A	A	-	-	A	A	X	X	A	B	B	B	A	X	B	A	B	X
24300001	A	B	B	A	A	B	B	A	A	A	B	B	A	X	A	A	B	B	B	A	B	B	A	B	A	A	A	A	B	A	A	A	A	-	B	A	A	X	X	A	B	B	B	A	X	B	A	B	X
24400001	A	B	B	A	A	B	B	A	X	X	B	B	A	X	A	A	B	B	B	A	B	B	A	B	A	A	A	A	B	A	A	A	X	-	-	A	A	X	-	A	B	B	B	A	X	B	A	B	X
24500001	A	B	B	A	A	B	B	A	X	X	B	B	A	X	A	A	B	B	B	A	B	B	A	B	A	A	A	A	B	A	A	A	X	-	-	A	A	X	-	A	B	B	B	A	X	B	A	B	X
24600001	A	B	B	A	A	B	B	A	X	X	B	B	A	X	A	A	B	X	B	A	B	B	A	B	A	A	A	A	B	A	A	A	X	-	B	A	A	X	X	A	B	B	B	A	X	B	A	B	X
24700001	A	B	B	A	A	B	B	A	X	X	B	B	A	X	A	A	B	B	B	A	B	B	A	B	A	A	A	A	B	A	A	A	X	-	-	A	A	X	-	A	B	B	B	A	X	B	A	B	X
24800001	A	B	B	A	A	B	B	A	X	X	B	B	A	X	A	A	B	B	B	A	B	B	A	B	A	A	A	A	B	A	A	A	X	-	-	A	A	X	X	A	B	B	B	A	X	B	A	B	X
24900001	A	B	B	A	A	B	B	A	X	X	B	B	A	X	A	A	B	B	B	A	B	B	A	B	A	A	A	A	B	A	A	A	X	-	-	A	A	X	X	A	B	B	B	A	X	B	A	B	X
25000001	B	B	B	A	A	B	B	A	A	X	B	B	A	X	A	A	B	B	B	A	B	B	A	B	A	A	A	A	B	A	A	A	X	-	-	A	A	X	X	A	B	B	B	A	X	B	A	B	X
25100001	B	B	B	A	A	B	B	A	A	X	B	B	A	X	A	A	B	X	B	A	B	B	A	B	A	A	A	A	B	A	A	A	X	-	-	A	A	X	X	A	B	B	B	A	X	B	A	B	X
25200001	B	B	B	A	A	B	B	A	A	X	B	B	A	X	A	A	B	B	B	A	B	B	A	B	A	A	A	A	B	A	A	A	X	A	-	A	A	X	X	A	B	B	B	A	X	B	A	B	X
25300001	B	B	B	A	A	B	B	A	A	X	B	B	A	X	A	A	B	B	B	A	B	B	A	B	A	A	A	A	B	A	A	A	X	-	-	A	A	X	X	A	B	B	B	A	X	B	A	B	X
25400001	B	B	B	A	A	B	B	A	A	X	B	B	A	X	A	A	B	B	B	A	B	B	A	B	A	A	A	A	B	A	A	A	X	-	-	A	A	X	X	A	B	B	B	A	X	B	A	B	X
25500001	B	B	B	A	A	B	B	A	A	X	B	B	A	X	A	A	B	B	B	A	B	B	A	B	A	A	A	A	B	A	A	A	X	-	-	A	A	X	-	A	B	B	B	A	X	B	A	B	X
25600001	B	B	B	B	A	B	B	A	A	X	B	B	A	X	A	A	B	B	B	A	B	B	A	B	A	A	A	A	B	A	A	A	X	-	-	A	A	X	X	A	B	B	B	A	X	B	A	B	X
25700001	B	B	B	B	A	B	B	A	A	X	B	B	A	X	A	A	B	B	B	A	B	B	A	B	A	A	A	X	B	A	A	A	X	A	-	A	A	X	X	A	B	B	B	A	X	B	A	B	X
25800001	B	B	B	B	A	B	B	A	A	X	B	B	A	X	A	A	B	B	B	A	B	B	A	B	A	A	A	A	B	A	A	A	X	-	-	A	A	X	X	A	B	B	B	A	X	B	A	B	X
25900001	B	B	B	B	A	B	B	A	A	X	B	B	A	X	B	A	B	B	B	A	B	B	A	B	A	A	A	A	B	A	A	A	X	-	-	A	A	X	X	A	B	B	B	A	X	B	A	B	X
26000001	B	B	B	B	A	B	B	A	A	A	B	B	A	X	B	A	B	B	B	A	B	B	A	B	A	A	A	A	B	A	A	A	X	-	-	A	A	X	X	A	B	B	B	A	X	B	A	B	X
26100001	A	B	B	B	A	B	B	A	A	A	B	B	A	X	B	A	B	B	B	A	B	B	A	B	A	A	A	A	B	A	A	A	X	-	-	A	A	X	-	A	B	B	B	A	X	B	A	B	X
26200001	A	B	B	B	A	B	B	A	A	A	B	B	A	X	B	A	B	B	B	A	B	B	A	B	A	A	A	A	B	A	A	A	X	-	-	A	A	X	-	A	B	B	B	A	X	B	A	B	X
26300001	A	B	B	B	A	B	B	A	A	A	B	B	A	X	B	A	B	B	B	A	B	B	A	B	A	A	A	A	B	A	A	A	X	-	-	A	A	X	-	A	B	B	B	A	X	B	A	B	X
26400001	A	B	B	B	A	B	B	A	A	A	B	B	A	X	B	A	B	B	B	A	B	B	A	B	A	A	A	A	B	A	A	A	X	-	-	A	A	X	-	A	B	B	B	A	X	B	A	B	X
26500001	A	B	B	B	A	B	B	A	A	A	B	B	A	X	B	A	B	B	B	A	B	B	A	B	A	A	A	A	B	A	A	A	X	A	-	A	A	X	-	A	B	B	B	A	X	B	A	B	X
26600001	A	B	B	B	A	B	B	A	A	A	B	B	A	X	B	A	B	B	B	A	B	B	A	B	A	A	A	A	B	A	A	A	X	-	-	A	-	X	-	A	B	B	B	A	X	B	A	B	X
26700001	A	B	B	B	A	B	B	A	A	A	B	B	A	X	B	A	B	-	B	A	B	B	A	B	B	A	A	A	B	A	A	A	X	-	-	A	-	X	-	A	B	B	B	A	X	B	A	B	X
26800001	A	B	B	B	A	B	B	A	A	A	-	A	A	X	B	-	B	-	B	A	B	B	A	B	B	A	A	A	B	A	A	A	X	-	-	A	-	X	-	A	-	B	B	-	X	-	A	B	X
26900001	-	B	B	-	A	B	-	A	-	-	-	A	-	X	-	-	-	-	B	A	B	-	A	-	B	A	A	-	B	A	-	A	X	-	-	A	-	X	-	-	-	-	B	-	-	-	A	B	-
[truncated: 114 more columns]

## Sheet: Suppl. Data 2
		TRAIT
RIL number	Experiment number	Bc	Bc/dark	Rc	Rc/dark	FRc	FRc/dark	Dark
2PXC	1	2.707	0.180647	4.622	0.308442	3.34	0.22289	14.985
3PXC	1	2.067	0.174092	6.505	0.547882	2.99	0.251832	11.873
4PXC	1	3.078	0.223238	5.505	0.39926	2.817	0.204308	13.788
5PXC	1	2.69	0.217579	7.62	0.616339	3.808	0.308008	12.3633
6PXC	1	3.21875	0.219766	5.214	0.355996	4.58	0.312708	14.6463
7PXC	1	3.403	0.208415	6.239	0.382104	3.73	0.228442	16.328
8PXC	1	2.685	0.199807	7.396	0.55038	2.865	0.213201	13.438
9PXC	1	2.7	0.177235	5.72	0.375476	3.998	0.262439	15.234
10PXC	1	3.482	0.240138	5.7	0.393103	3.828	0.264	14.5
11PXC	1	3.5	0.211251	7.734	0.466803	5.559	0.335526	16.568
13PXC	1	3.226	0.244301	4.649	0.352064	3.013	0.228171	13.205
16PXC	1	3.241	0.200823	7.614	0.471789	2.98667	0.185064	16.1386
19PXC	1	2.35111	0.176483	8.851	0.66439	3.967	0.297778	13.322
20PXC	1	3.526	0.251498	6.029	0.430029	3.861	0.275392	14.02
21PXC	1	3.33	0.236724	6.39	0.454255	3.508	0.249378	14.067
22PXC	1	3.01571	0.219697	8.176	0.595629	3.983	0.290165	13.7267
24PXC	1	3.027	0.204155	5.366	0.361907	5.792	0.390639	14.827
27PXC	1	2.594	0.18793	5.656	0.409766	3.112	0.225458	13.803
28PXC	1	3.169	0.191747	7.161	0.433291	3.926	0.237551	16.527
31PXC	1	2.927	0.185305	7.49111	0.474254	5.57	0.352631	15.7956
32PXC	1	3.051	0.20972	6.238	0.428787	2.895	0.198996	14.548
33PXC	1	3.345	0.24721	8.993	0.664622	3.65	0.269751	13.531
34PXC	1	3.214	0.19787	5.485	0.337684	3.2575	0.200548	16.243
35PXC	1	2.811	0.209483	9.571	0.713256	4.172	0.310908	13.4187
36PXC	1	3.008	0.184994	8.692	0.534563	4.50857	0.27728	16.26
37PXC	1	2.726	0.227679	8.464	0.706924	3.21444	0.268474	11.973
38PXC	1	3.363	0.31188	7.635	0.708059	3.109	0.288324	10.783
39PXC	1	3.277	0.237223	9.196	0.665701	5.065	0.366657	13.814
41PXC	1	3.154	0.200407	7.693	0.488817	4.545	0.288791	15.738
42PXC	1	2.973	0.21886	8.082	0.594965	4.355	0.320598	13.584
45PXC	1	3.919	0.247928	7.917	0.500854	5.176	0.32745	15.807
47PXC	1	2.463	0.172208	9.615	0.67226	3.845	0.268834	14.3025
48PXC	1	3.022	0.199224	7.939	0.523374	4.30125	0.283557	15.1689
49PXC	1	3.44	0.221037	8.598	0.552464	4.545	0.292039	15.563
50PXC	1	3.843	0.26816	7.868	0.54902	6.076	0.423976	14.331
52PXC	1	3.641	0.203101	6.583	0.367211	4.332	0.241647	17.927
53PXC	1	3.78	0.250182	NA	NA	5.68	0.3559	15.109
54PXC	1	3.929	0.26524	11.186	0.755148	4.865	0.328428	14.813
55PXC	1	3.586	0.240268	9.285	0.622111	4.424	0.296415	14.925
56PXC	1	3.172	0.250791	7.946	0.628242	4.072	0.321948	12.648
57PXC	1	2.749	0.21433	7.365	0.574224	4.427	0.345158	12.826
58PXC	1	2.256	0.181569	3.501	0.281771	3.258	0.262213	12.425
61PXC	1	2.341	0.212857	6.869	0.624568	3.033	0.275777	10.998
65PXC	1	4.227	0.25668	13.412	0.814428	5.679	0.344851	16.468
66PXC	1	3.181	0.21359	NA	NA	4.15	0.279179	14.893
67PXC	1	2.731	0.24496	7.562	0.678282	4.42333	0.396756	11.1487
69PXC	1	4.601	0.283557	10.95	0.674843	4.89778	0.301848	16.226
70PXC	1	4.591	0.258008	11.639	0.654097	6.165	0.346465	17.794
71PXC	1	4.67	0.252351	8.836	0.477467	4.2225	0.228169	18.506
72PXC	1	3.478	0.229723	11.2	0.739762	4.188	0.276618	15.14
73PXC	1	1.5475	0.17526	6.38	0.722557	3.204	0.362864	8.82975
74PXC	1	3.223	0.203164	11.519	0.726109	5.442	0.343041	15.864
75PXC	1	3.242	0.270776	6.619	0.552827	3.246	0.27111	11.973
76PXC	1	4.31	0.232646	12.173	0.657077	8.091	0.436738	18.526
77PXC	1	4.768	0.278896	9.372	0.548198	5.46	0.319373	17.096
78PXC	1	3.496	0.242021	9.848	0.681758	3.325	0.230183	14.445
80PXC	1	3.682	0.242221	9.024	0.593645	4.019	0.264391	15.201
81PXC	1	3.474	0.19595	11.225	0.633143	7.034	0.396751	17.729
83PXC	1	4.396	0.237436	11.942	0.64501	NA	NA	18.5144
85PXC	1	4.028	0.247154	13.684	0.839638	5.144	0.315631	16.2975
87PXC	1	3.418	0.214712	12.851	0.807274	5.589	0.35109	15.919
88PXC	1	4.083	0.197142	12.538	0.605379	6.706	0.323789	20.711
93PXC	1	3.483	0.221819	12.886	0.82066	5.061	0.322316	15.702
96PXC	1	2.7	0.183836	12.675	0.863008	5.272	0.358957	14.687
97PXC	1	2.889	0.199751	11.042	0.763465	5.22	0.360921	14.463
99PXC	1	3.379	0.202214	8.945	0.535308	4.557	0.272711	16.71
100PXC	1	3.245	0.18874	8.821	0.513058	3.837	0.223172	17.193
102PXC	1	3.856	0.230236	10.953	0.653989	5.585	0.333473	16.748
106PXC	1	4.623	0.23852	16.663	0.859715	6.93	0.357548	19.382
108PXC	1	5.47833	0.326422	10.5483	0.628513	5.481	0.32658	16.783
110PXC	1	5.78	0.279781	12.473	0.603756	5.888	0.285009	20.659
111PXC	1	3.07	0.182564	10.769	0.640402	4.776	0.284015	16.816
112PXC	1	3.86333	0.254585	8.945	0.589456	3.007	0.198155	15.175
114PXC	1	2.92556	0.231525	12.531	0.99169	3.971	0.314261	12.636
116PXC	1	4.21111	0.229593	10.442	0.569305	3.669	0.200036	18.3417
120PXC	1	2.895	0.17297	12.126	0.724503	4.561	0.27251	16.737
121PXC	1	2.926	0.216966	11.154	0.82708	2.52833	0.187478	13.486
122PXC	1	3.888	0.23176	12.681	0.755901	4.886	0.291249	16.776
124PXC	1	4.57	0.260613	12.344	0.703941	6.245	0.356134	17.5356
126PXC	1	4.168	0.309865	11.658	0.866701	2.49167	0.18524	13.451
127PXC	1	3.148	0.185698	11.295	0.666284	3.99	0.235367	16.9522
128PXC	1	5.521	0.318599	11.782	0.679901	4.297	0.247966	17.329
129PXC	1	5.02	0.304686	10.188	0.618354	5.084	0.30857	16.476
131PXC	1	5.315	0.354617	12.8	0.854017	7.522	0.501868	14.988
132PXC	1	NA	NA	NA	NA	NA	NA	NA
135PXC	1	4.3	0.310851	13.966	1.00961	6.012	0.434613	13.833
136PXC	1	5.243	0.323762	12.215	0.754292	4.71125	0.290926	16.194
137PXC	1	2.026	0.233545	6.91167	0.796734	2.4975	0.287896	8.675
138PXC	1	3.526	0.209669	8.818	0.52435	2.237	0.13302	16.817
139PXC	1	4.198	0.233597	13.917	0.77441	2.46833	0.13735	17.9711
143PXC	1	4.647	0.263406	11.783	0.667895	4.092	0.231946	17.642
144PXC	1	4.546	0.243976	13.393	0.718779	4.505	0.241775	18.633
147PXC	1	3.903	0.236646	10.697	0.648578	3.143	0.190566	16.493
148PXC	1	4.168	0.232033	11.161	0.621333	3.481	0.193787	17.963
152PXC	1	NA	NA	NA	NA	NA	NA	NA
153PXC	1	3.67	0.249898	11.8	0.803486	5.223	0.355645	14.686
155PXC	1	3.451	0.242601	9.021	0.634165	3.66	0.257293	14.225
156PXC	1	1.549	0.0893678	14.2633	0.822907	2.62	0.151158	17.3329
157PXC	1	NA	NA	NA	NA	NA	NA	NA
158PXC	1	3.472	0.19401	11.112	0.620921	4.46	0.249218	17.896
159PXC	1	1.89667	0.175617	8.334	0.771667	3.18667	0.295062	10.8
160PXC	1	2.43333	0.227202	7.76	0.724556	3.724	0.347712	10.71
161PXC	1	5.221	0.31921	13.873	0.84819	5.035	0.307838	16.356
162PXC	1	3.855	0.256423	12.116	0.80592	3.673	0.244317	15.0337
163PXC	1	4.429	0.266593	13.692	0.824157	4.198	0.252689	16.6133
164PXC	1	5.281	0.291317	13.153	0.725563	3.621	0.199746	18.128
165PXC	1	2.92556	0.160913	14.221	0.78219	3.583	0.197074	18.181
167PXC	1	4.9542	0.246392	14.843	0.738201	5.959	0.296364	20.107
168PXC	1	1.86	0.152334	6.341	0.519328	1.748	0.143161	12.21
170PXC	1	3.849	0.234767	11.922	0.727173	2.663	0.162428	16.395
172PXC	1	4.941	0.287485	14.629	0.851167	4.034	0.234712	17.187
173PXC	1	3.426	0.211234	7.91171	0.487805	2.763	0.170356	16.219
174PXC	1	4.191	0.229355	14.96	0.818694	5.831	0.319105	18.273
176PXC	1	3.0254	0.192959	11.59	0.739205	3.297	0.210281	15.679
177PXC	1	4.435	0.237504	9.628	0.515602	2.987	0.159961	18.6733
180PXC	1	6.412	0.321549	12.256	0.614613	5.484	0.275011	19.941
181PXC	1	3.748	0.209058	16.272	0.907631	4.823	0.269021	17.928
182PXC	1	7.154	0.375464	14.549	0.763577	6.63	0.347963	19.0538
185PXC	1	4.359	0.254139	8.71556	0.508136	4.168	0.243004	17.152
187PXC	1	4.355	0.261766	14.911	0.896255	4.387	0.263689	16.637
188PXC	1	4.614	0.269651	13.954	0.815499	5.205	0.30419	17.111
189PXC	1	5.371	0.313361	16.661	0.972054	4.423	0.258051	17.14
190PXC	1	2.561	0.191628	11.451	0.856826	3.024	0.226272	13.3644
200PXC	1	4.098	0.247046	14.815	0.893116	4.163	0.250965	16.588
201PXC	1	5.6228	0.275979	15.525	0.762001	6.302	0.309316	20.374
202PXC	1	4.2	0.284456	13.64	0.923806	4.031	0.27301	14.765
203PXC	1	4.224	0.254719	11.572	0.697823	2.902	0.174998	16.583
204PXC	1	3.648	0.237517	7.81	0.5085	3.477	0.226384	15.3589
205PXC	1	3.521	0.223499	10.548	0.669544	3.204	0.203377	15.754
206PXC	1	4.836	0.257645	13.124	0.699201	4.027	0.214544	18.77
207PXC	1	3.301	0.210349	5.83	0.371503	5.031	0.320589	15.693
208PXC	1	3.125	0.194923	8.02375	0.500483	4.534	0.282809	16.032
209PXC	1	3.215	0.216953	9.3244	0.629224	6.96	0.469671	14.8189
210PXC	1	4.6459	0.313594	7.899	0.533176	8.261	0.557611	14.815
211PXC	1	3.363	0.231963	5.825	0.40178	6.87125	0.473945	14.498
212PXC	1	2.866	0.188466	6.377	0.419346	5.215	0.342934	15.207
213PXC	1	3.931	0.249381	8.74	0.554463	8.152	0.51716	15.763
214PXC	1	2.937	0.192199	5.782	0.378378	6.887	0.45069	15.281
215PXC	1	2.19625	0.188297	6.275	0.537992	5.63143	0.482815	11.6638
216PXC	1	3.067	0.224639	9.184	0.672673	6.014	0.440489	13.653
217PXC	1	3.439	0.195431	8.257	0.469228	6.582	0.374041	17.597
218PXC	1	2.761	0.183346	5.84	0.387808	6.454	0.428581	15.059
219PXC	1	2.385	0.164143	8.466	0.582657	5.108	0.351549	14.53
220PXC	1	3.227	0.188769	5.962	0.348757	8.033	0.469903	17.095
221PXC	1	3.536	0.205929	9.628	0.560713	6.68	0.389028	17.171
222PXC	1	3.067	0.205329	9.479	0.634599	7.457	0.49923	14.937
223PXC	1	2.814	0.207936	6.858	0.506761	5.64125	0.416851	13.533
224PXC	1	2.655	0.188415	9.915	0.703628	5.847	0.414938	14.0913
225PXC	1	4.851	0.261481	9.349	0.503935	6.945	0.374353	18.552
226PXC	1	3.429	0.219935	8.435	0.541017	6.229	0.399525	15.591
230PXC	1	3.003	0.18743	8.11111	0.506248	5.319	0.331981	16.022
231PXC	1	3.057	0.226898	8.984	0.666815	6.027	0.447339	13.473
232PXC	1	4.023	0.251045	11.079	0.691357	5.523	0.344649	16.025
234PXC	1	4.256	0.230029	11.722	0.633553	8.304	0.448816	18.502
235PXC	1	3.172	0.172598	10.776	0.586353	6.927	0.376918	18.378
236PXC	1	3.604	0.224506	7.152	0.445524	6.253	0.389522	16.053
237PXC	1	3.052	0.215567	8.656	0.611386	5.678	0.401045	14.158
238PXC	1	2.805	0.18828	8.511	0.571285	4.615	0.309773	14.898
239PXC	1	2.79111	0.213714	6.929	0.530551	4.59	0.351455	13.06
242PXC	1	3.067	0.190072	8.286	0.51351	6.355	0.39384	16.136
243PXC	1	3.533	0.227027	11.222	0.721116	7.515	0.482907	15.562
244PXC	1	2.904	0.189235	7.39444	0.481848	4.53571	0.295563	15.346
246PXC	1	2.732	0.178399	7.343	0.479496	7.125	0.465261	15.314
2PXC	2	3.14	0.193029	7.09	0.435852	5.275	0.324276	16.267
3PXC	2	2.645	0.211112	7.808	0.6232	4.58857	0.366239	12.5289
4PXC	2	2.987	0.198564	8.247	0.548228	3.722	0.247424	15.043
5PXC	2	3.062	0.249105	10.736	0.873414	4.406	0.358445	12.292
6PXC	2	2.62	0.163281	8.719	0.543375	5.041	0.314159	16.046
7PXC	2	3.67	0.232514	8.664	0.54891	5.284	0.334769	15.784
8PXC	2	3.265	0.227828	11.189	0.780755	2.58125	0.180117	14.331
9PXC	2	2.622	0.148774	9.775	0.554641	5.855	0.332217	17.624
10PXC	2	3.154	0.220337	8.767	0.612458	3.213	0.224459	14.3144
11PXC	2	3.473	0.213211	12.175	0.747437	5.415	0.332433	16.289
13PXC	2	3.15	0.22205	7.968	0.561681	3.832	0.270125	14.186
16PXC	2	3.13429	0.214047	10.652	0.727447	3.05833	0.20886	14.643
19PXC	2	2.234	0.162296	9.034	0.656302	3.82167	0.277637	13.765
20PXC	2	4.06	0.242489	9.373	0.559816	3.745	0.223676	16.743
21PXC	2	3.463	0.2207	8.756	0.558027	4.041	0.257536	15.691
22PXC	2	3.16143	0.189673	12.965	0.777848	3.053	0.183168	16.6678
24PXC	2	3.189	0.215823	6.493	0.439429	4.649	0.314632	14.776
27PXC	2	2.884	0.216712	9.372	0.704238	2.37444	0.178422	13.308
28PXC	2	3.078	0.170649	11.042	0.612186	3.948	0.218883	18.037
31PXC	2	2.55	0.137333	10.072	0.542439	5.856	0.315381	18.568
32PXC	2	3.475	0.240302	8.298	0.573819	2.941	0.203375	14.461
33PXC	2	4.233	0.295497	13.859	0.967469	3.318	0.231623	14.325
34PXC	2	2.84333	0.174673	8.125	0.49914	3.531	0.216919	16.278
35PXC	2	2.8	0.197072	11.553	0.813133	4.241	0.298494	14.208
36PXC	2	3.021	0.203188	9.844	0.662093	3.666	0.24657	14.868
37PXC	2	3.868	0.238353	11.873	0.731637	2.67667	0.164941	16.228
38PXC	2	3.486	0.270086	10.012	0.775703	2.275	0.176261	12.907
39PXC	2	3.217	0.221556	12.062	0.830716	4.733	0.325964	14.52
41PXC	2	3.268	0.208073	9.261	0.589647	4.748	0.302305	15.706
42PXC	2	2.749	0.169367	9.873	0.60828	4.944	0.304602	16.231
45PXC	2	3.615	0.20217	12.796	0.71562	4.325	0.241877	17.881
47PXC	2	3.782	0.273661	10.596	0.766715	3.863	0.279522	13.82
48PXC	2	3.004	0.18127	12.625	0.761827	2.145	0.129435	16.572
49PXC	2	2.645	0.179322	11.976	0.811932	4.214	0.285695	14.75
50PXC	2	3.242	0.208717	8.295	0.534024	4.821	0.310371	15.533
52PXC	2	3.173	0.185252	10.049	0.5867	3.779	0.220633	17.128
53PXC	2	3.706	0.222396	NA	NA	7.2	0.462	16.664
54PXC	2	3.398	0.23133	14.179	0.96528	4.602	0.313296	14.689
55PXC	2	2.956	0.194538	11.736	0.772359	3.253	0.214084	15.195
56PXC	2	2.605	0.172906	10.252	0.680473	3.219	0.21366	15.066
57PXC	2	2.33	0.147749	11.435	0.725111	4.042	0.256309	15.77
58PXC	2	2.122	0.167113	6.889	0.542526	2.488	0.195936	12.698
61PXC	2	2.498	0.190847	9.373	0.716097	2.582	0.197265	13.089
65PXC	2	4.091	0.281304	9.286	0.63852	4.353	0.299319	14.543
66PXC	2	3.871	0.260726	NA	NA	4.644	0.311887	14.847
67PXC	2	2.9432	0.237604	9.084	0.733349	2.753	0.222249	12.387
69PXC	2	4.071	0.233242	9.402	0.538673	2.532	0.145067	17.454
70PXC	2	3.277	0.208434	9.939	0.632171	3.518	0.223763	15.722
71PXC	2	3.264	0.20386	5.843	0.364937	3.336	0.208357	16.011
72PXC	2	3.376	0.269735	9.373	0.748881	2.823	0.225551	12.516
73PXC	2	3.192	0.231977	8.925	0.648619	2.717	0.197456	13.76
74PXC	2	3.698	0.297985	11.804	0.951168	3.372	0.271716	12.41
75PXC	2	3.663	0.273481	7.81	0.583097	2.44	0.182171	13.394
76PXC	2	4.431	0.247293	10.835	0.604699	6.591	0.367842	17.918
77PXC	2	3.694	0.245449	6.893	0.458007	2.922	0.194153	15.05
78PXC	2	3.292	0.274219	11.018	0.917784	2.501	0.20833	12.005
80PXC	2	3.273	0.247	7.687	0.580107	2.795	0.210927	13.251
81PXC	2	3.251	0.22379	8.745	0.601983	4.2	0.289117	14.527
83PXC	2	3.778	0.195559	8.278	0.42849	2.69	0.139241	19.319
85PXC	2	3.693	0.263222	13.065	0.931219	4.148	0.295652	14.03
87PXC	2	3.656	0.273714	12.792	0.9577	3.566	0.266976	13.357
88PXC	2	2.806	0.162319	10.84	0.627061	5.505	0.318447	17.287
93PXC	2	3.76	0.25378	12.344	0.833153	3.744	0.2527	14.816
96PXC	2	3.813	0.332723	12.85	1.12129	3.833	0.334468	11.46
97PXC	2	3.331	0.257707	11.545	0.893192	3.036	0.234884	12.9256
99PXC	2	3.424	0.249909	9.869	0.720312	2.633	0.192176	13.701
100PXC	2	3.054	0.193193	7.879	0.498419	2.008	0.127024	15.808
102PXC	2	4.743	0.330661	14.103	0.983199	4.433	0.309049	14.344
106PXC	2	5.117	0.285978	13.25	0.740513	5.004	0.279662	17.893
108PXC	2	5.21333	0.420328	9.53571	0.768823	3.834	0.309119	12.403
110PXC	2	4.186	0.27415	12.343	0.80837	4.45857	0.292002	15.269
111PXC	2	2.473	0.155584	10.2	0.641711	3.879	0.244039	15.895
112PXC	2	3.695	0.27338	8.865	0.655889	2.721	0.201317	13.516
114PXC	2	3.40429	0.255731	10.63	0.798528	3.041	0.228441	13.312
116PXC	2	3.638	0.225166	8.432	0.521879	2.912	0.180231	16.157
120PXC	2	3.467	0.237857	11.791	0.808932	3.29	0.225714	14.576
121PXC	2	3.436	0.293124	8.304	0.708412	2.2	0.187681	11.722
122PXC	2	3.77	0.235522	12.838	0.802024	3.428	0.214156	16.007
124PXC	2	3.741	0.20685	11.231	0.620993	4.52	0.249923	18.0856
126PXC	2	4.248	0.287066	11.608	0.78443	NA	NA	14.798
127PXC	2	4.68	0.270114	10.582	0.610758	2.76667	0.159683	17.326
128PXC	2	4.268	0.242873	10.711	0.609515	3.478	0.197917	17.573
129PXC	2	4.466	0.250674	7.71	0.432757	3.915	0.219746	17.816
131PXC	2	4.986	0.267231	10.909	0.584682	5.263	0.282077	18.658
132PXC	2	NA	NA	NA	NA	NA	NA	NA
135PXC	2	4.392	0.253419	12.693	0.732387	4.539	0.261901	17.331
136PXC	2	3.997	0.243067	8.965	0.545184	3.225	0.19612	16.444
137PXC	2	2.232	0.17899	8.31	0.666399	3.20667	0.25715	12.47
138PXC	2	2.735	0.195078	8.376	0.597432	2.395	0.170827	14.02
139PXC	2	3.601	0.246424	12.49	0.854718	NA	NA	14.613
143PXC	2	3.501	0.255828	9.68556	0.70775	4.53	0.331019	13.685
144PXC	2	2.867	0.189079	10.125	0.667744	5.597	0.369122	15.163
147PXC	2	3.04	0.223826	8.413	0.619423	4.372	0.321897	13.582
148PXC	2	2.807	0.174034	9.526	0.590613	5.464	0.338769	16.129
152PXC	2	NA	NA	NA	NA	NA	NA	NA
153PXC	2	NA	NA	NA	NA	NA	NA	NA
155PXC	2	1.864	0.18609	8.1725	0.81589	4.079	0.407221	10.0167
156PXC	2	4.018	NA	3.3325	.	NA	NA	NA
157PXC	2	NA	NA	NA	NA	NA	NA	NA
158PXC	2	3.294	0.201468	13.43	0.821407	5.471	0.334618	16.35
159PXC	2	1.89667	0.239025	5.625	0.708885	3.01333	0.379752	7.935
160PXC	2	2.552	0.214887	10.107	0.851044	4.50444	0.37929	11.876
161PXC	2	4.648	0.329435	11.323	0.802537	6.303	0.446736	14.109
162PXC	2	3.144	0.193799	10.212	0.629477	5.42667	0.334505	16.223
163PXC	2	3.533	0.256144	11.111	0.805554	4.76444	0.345425	13.793
164PXC	2	4.229	0.246978	7.213	0.421246	4.931	0.287975	17.123
165PXC	2	3.83556	0.251396	11.401	0.747264	4.6	0.301501	15.257
167PXC	2	4.47	0.275722	11.551	0.712497	7.845	0.483901	16.212
168PXC	2	2.287	0.287673	3.946	0.496352	2.76375	0.347642	7.95
170PXC	2	2.82	0.213265	7.566	0.572185	2.897	0.219088	13.223
172PXC	2	3.86	0.238286	10.444	0.644731	5.987	0.369591	16.199
173PXC	2	2.474	0.17213	7.728	0.53768	4.209	0.292844	14.3729
174PXC	2	3.846	0.260269	11.012	0.745212	6.925	0.468634	14.777
176PXC	2	3.288	0.283204	9.262	0.797761	3.915	0.337209	11.61
177PXC	2	2.827	0.174151	8.745	0.538717	4.58714	0.282581	16.233
180PXC	2	4.856	0.308044	8.337	0.528863	8.126	0.515478	15.764
181PXC	2	3.422	0.20215	12.301	0.726666	5.736	0.338847	16.928
182PXC	2	5.995	0.343238	11.372	0.651094	9.05286	0.518313	17.466
185PXC	2	4.401	0.297044	10.491	0.708086	6.298	0.425081	14.816
187PXC	2	3.462	0.225552	11.196	0.729429	6.277	0.408952	15.349
188PXC	2	3.491	0.2266	9.84	0.638712	7.377	0.478839	15.406
189PXC	2	4.167	0.244844	12.042	0.707562	6.42	0.377225	17.019
190PXC	2	2.235	0.18898	10.061	0.850705	4.082	0.345152	11.8267
200PXC	2	2.868	0.216029	11.479	0.864643	5.682	0.42799	13.276
201PXC	2	4.3208	0.231517	11.846	0.634732	7.865	0.421422	18.663
202PXC	2	3.279	0.265163	9.004	0.728126	4.897	0.396005	12.366
203PXC	2	3.144	0.187556	5.617	0.335083	5.343	0.318738	16.763
204PXC	2	3.247	0.218604	5.766	0.388196	5.6696	0.381706	14.8533
205PXC	2	2.88	0.191502	6.886	0.457876	5.188	0.34497	15.039
206PXC	2	2.765	0.173659	9.475	0.595089	6.091	0.382552	15.922
207PXC	2	3.946	0.23982	8.976	0.545521	5.416	0.32916	16.454
208PXC	2	3.58	0.221617	7.647	0.473381	3.245	0.200879	16.154
209PXC	2	3.499	0.209722	11.107	0.665728	4.51556	0.270652	16.684
210PXC	2	4.93	0.303035	10.117	0.621867	4.412	0.271195	16.2688
211PXC	2	2.908	0.210877	5.56875	0.403825	3.739	0.271139	13.79
212PXC	2	3.036	0.233359	8.535	0.656034	4.983	0.383013	13.01
213PXC	2	4.146	0.233656	10.553	0.594736	6.28	0.353922	17.744
214PXC	2	3.292	0.207383	7.144	0.450044	5.549	0.349565	15.874
215PXC	2	2.461	0.171096	6.89	0.479013	3.449	0.239784	14.3837
216PXC	2	2.622	0.199059	8.981	0.681825	3.27222	0.248423	13.172
217PXC	2	3.542	0.227928	9.371	0.603024	6.375	0.410232	15.54
218PXC	2	3.698	0.252423	5.795	0.395563	6.363	0.434334	14.65
219PXC	2	2.924	0.224176	10.417	0.798646	3.887	0.298007	13.0433
220PXC	2	3.392	0.207767	6.598	0.404141	5.215	0.319429	16.326
221PXC	2	3.683	0.228531	12.06	0.748325	5.272	0.327128	16.116
222PXC	2	2.83	0.180209	11.481	0.731088	5.412	0.344626	15.704
223PXC	2	3.268	0.229575	7.268	0.510573	5.68286	0.399217	14.235
224PXC	2	2.68286	0.222132	9.331	0.772576	5.136	0.425244	12.0778
225PXC	2	5.485	0.320404	10.002	0.584263	5.748	0.335767	17.119
226PXC	2	3.843	0.24611	8.686	0.55626	4.564	0.292283	15.615
230PXC	2	3.243	0.237983	9.602	0.704631	4.75875	0.349215	13.627
231PXC	2	3.404	0.263101	9.611	0.742851	4.972	0.384294	12.938
232PXC	2	4.01	0.247424	10.778	0.665021	4.658	0.287407	16.207
234PXC	2	4.674	0.267453	12.152	0.695354	7.997	0.457599	17.476
235PXC	2	3.703	0.228524	11.157	0.688534	6.589	0.406628	16.204
236PXC	2	3.834	0.242704	7.466	0.472621	5.516	0.34918	15.797
237PXC	2	4.124	0.334117	9.391	0.760836	5.16	0.418051	12.343
238PXC	2	2.809	0.21723	8.308	0.642487	4.127	0.319156	12.931
239PXC	2	2.845	0.199621	5.726	0.401768	4.65	0.32627	14.252
242PXC	2	4.306	0.272652	9.538	0.603938	4.595	0.290952	15.793
243PXC	2	3.949	0.244747	11.923	0.738953	6.745	0.418035	16.135
244PXC	2	2.801	0.209108	6.9085	0.515752	4.35111	0.324831	13.395
246PXC	2	2.802	0.197477	6.552	0.461766	5.033	0.354711	14.189
2PXC	3	2.274	0.145016	6.95	0.443212	4.077	0.259996	15.681
3PXC	3	2.25875	0.176327	6.455	0.503903	4.999	0.390242	12.81
4PXC	3	2.36625	0.178361	5.4	0.407035	4.094	0.308593	13.2667
5PXC	3	2.39111	0.190089	10.906	0.867008	4.821	0.383261	12.5789
6PXC	3	2.2465	0.145593	7.962	0.516008	6.525	0.422878	15.43
7PXC	3	2.854	0.181398	8.467	0.538157	4.291	0.272733	15.7333
8PXC	3	2.402	0.190895	8.4301	0.669967	4.204	0.334105	12.5829
9PXC	3	2.08	0.120238	7.966	0.460489	5.66111	0.327251	17.299
10PXC	3	2.16333	0.144434	7.147	0.477167	5.126	0.342235	14.978
11PXC	3	3.373	0.222244	10.461	0.689267	7.069	0.465771	15.177
13PXC	3	2.379	0.184576	6.362	0.493599	3.504	0.27186	12.889
16PXC	3	3.20333	0.219063	8.56889	0.585993	4.0425	0.276451	14.6229
19PXC	3	1.914	0.161247	9.02125	0.760004	4.33	0.364785	11.87
20PXC	3	3.293	0.196117	7.496	0.44643	4.112	0.244893	16.791
21PXC	3	3.253	0.226406	7.628	0.530902	4.373	0.304357	14.368
22PXC	3	2.55125	0.156422	10.361	0.635254	6.008	0.368363	16.31
24PXC	3	3.243	0.228918	8.708	0.614682	2.647	0.186847	14.1667
27PXC	3	2.559	0.220532	7.475	0.644188	3.193	0.27517	11.6037
28PXC	3	2.687	0.170679	7.974	0.506511	3.621	0.230007	15.743
31PXC	3	2.229	0.138792	9.31	0.579701	7.341	0.457098	16.06
32PXC	3	2.491	0.167197	6.698	0.449573	3.60833	0.242193	14.8986
33PXC	3	3.514	0.229718	10.902	0.712689	4.169	0.272537	15.297
34PXC	3	2.299	0.176507	6.305	0.484069	4.081	0.313321	13.025
35PXC	3	2.259	0.192501	9.344	0.796251	3.671	0.312825	11.735
36PXC	3	2.556	0.194288	9.596	0.729417	5.19	0.394505	13.1557
37PXC	3	3.00889	0.24689	8.505	0.697867	3.581	0.293834	12.1871
38PXC	3	2.953	0.259126	9.334	0.819059	3.3	0.289575	11.396
39PXC	3	2.958	0.187286	10.233	0.647904	6.234	0.394707	15.794
41PXC	3	3.201	0.210232	8.4221	0.553139	4.27	0.280441	15.226
42PXC	3	2.459	0.170279	9.02	0.62461	4.4001	0.304695	14.441
45PXC	3	2.4	0.13323	10.939	0.60725	6.443	0.357666	18.014
47PXC	3	3.262	0.21049	11.643	0.7513	3.955	0.255208	15.4971
48PXC	3	2.392	0.15156	9.806	0.621321	4.279	0.271123	15.7825
49PXC	3	2.9075	0.224604	9.675	0.747393	5.712	0.441251	12.945
50PXC	3	3.326	0.235036	8.687	0.613879	6.273	0.44329	14.151
52PXC	3	3.165	0.181542	9.613	0.551394	3.806	0.218309	17.434
53PXC	3	3.743	0.232052	NA	NA	4.15	0.249	16.13
54PXC	3	4.041	0.249753	12.285	0.759271	4.949	0.305871	16.18
55PXC	3	3.743	0.225156	10.266	0.617541	4.588	0.275987	16.624
56PXC	3	2.733	0.186172	9.1	0.619891	4.525	0.308243	14.68
57PXC	3	2.531	0.186363	10.107	0.744201	3.581	0.263677	13.581
58PXC	3	2.31222	0.181904	6.116	0.481149	2.809	0.220985	12.7112
61PXC	3	2.501	0.192615	6.98	0.537566	2.97	0.228735	12.9844
65PXC	3	4.001	0.283518	8.305	0.588506	6.317	0.447633	14.112
66PXC	3	3.53	0.237391	NA	NA	3.656	0.246361	14.87
67PXC	3	2.384	0.191091	6.542	0.524379	4.268	0.342105	12.4757
69PXC	3	3.715	0.227356	7.579	0.463831	4.423	0.270685	16.34
70PXC	3	3.152	0.207669	8.797	0.579589	4.429	0.291804	15.178
71PXC	3	3.815	0.251832	5.876	0.38788	5.782	0.381675	15.149
72PXC	3	3.031	0.219937	8.47	0.614603	4.076	0.295764	13.7812
73PXC	3	2.985	0.20572	8.253	0.56878	3.762	0.259269	14.51
74PXC	3	3.369	0.236753	9.433	0.662895	4.515	0.317287	14.23
75PXC	3	4.058	0.337253	6.311	0.524496	3.04333	0.252926	12.0325
76PXC	3	3.899	0.239938	9.1043	0.560265	8.731	0.537292	16.25
77PXC	3	3.892	0.261682	5.793	0.389498	4.374	0.29409	14.873
78PXC	3	3.027	0.219858	8.264	0.600232	3.177	0.230752	13.768
80PXC	3	3.685	0.263855	5.87	0.420306	3.417	0.244666	13.966
81PXC	3	3.247	0.214962	6.013	0.39808	6.062	0.401324	15.105
83PXC	3	3.87	0.255733	6.798	0.449217	4.39111	0.290168	15.133
85PXC	3	3.531	0.252702	10.754	0.769627	5.008	0.358405	13.973
87PXC	3	4.092	0.305077	9.982	0.744203	4.43	0.330277	13.413
88PXC	3	3.177	0.210411	7.132	0.472349	7.69	0.509305	15.099
93PXC	3	3.145	0.213713	10.037	0.682047	4.436	0.301441	14.716
96PXC	3	3.147	0.25006	9.917	0.788002	3.865	0.307112	12.585
97PXC	3	3.218	0.234548	11.805	0.860423	4.258	0.31035	13.72
99PXC	3	2.915	0.222095	7.293	0.555657	3.427	0.261105	13.125
100PXC	3	2.553	0.185727	6.46	0.469955	2.494	0.181435	13.746
102PXC	3	3.736	0.258457	11.636	0.804981	4.875	0.337254	14.455
106PXC	3	4.549	0.294034	12.31	0.795682	5.896	0.3811	15.471
108PXC	3	3.43667	0.373551	5.085	0.552717	3.88	0.421739	9.2
110PXC	3	3.623	0.229467	10.91	0.690998	5.842	0.37001	15.7888
111PXC	3	2.496	0.183786	6.731	0.495619	4.372	0.32192	13.581
112PXC	3	3.706	0.251391	6.75	0.457875	2.924	0.198345	14.742
114PXC	3	2.96	0.220386	9.422	0.701511	3.947	0.293872	13.431
116PXC	3	3.06	0.197076	6.942	0.447092	3.746	0.241257	15.527
120PXC	3	2.825	0.197497	10.561	0.738325	3.23	0.225811	14.304
121PXC	3	2.96	0.199483	6.911	0.465753	NA	NA	14.8383
122PXC	3	3.772	0.264183	9.869	0.691203	3.718	0.260401	14.278
124PXC	3	3.281	0.210881	7.69556	0.494618	5.529	0.355367	15.5586
126PXC	3	4.606	0.32856	9.137	0.65177	3.23	0.230406	14.0188
127PXC	3	3.867	0.266396	7.162	0.493387	4.978	0.342932	14.516
128PXC	3	3.872	0.242683	8.73	0.547164	3.351	0.210028	15.955
129PXC	3	3.504	0.224961	6.087	0.390794	3.573	0.229391	15.576
131PXC	3	3.695	0.216932	8.705	0.511067	5.753	0.337756	17.033
132PXC	3	NA	NA	NA	NA	NA	NA	NA
135PXC	3	3.694	0.210544	12.014	0.684753	4.816	0.274494	17.545
136PXC	3	3.439	0.225686	8.129	0.533469	3.231	0.212036	15.238
137PXC	3	2.32333	0.22408	8.30667	0.801157	NA	NA	10.3683
138PXC	3	3.088	0.222623	5.932	0.427655	3.115	0.224569	13.871
139PXC	3	3.15444	0.212937	11.578	0.781558	2.8734	0.193965	14.814
143PXC	3	3.534	0.244432	8.78	0.607276	2.57429	0.178053	14.458
144PXC	3	2.525	0.176587	10.985	0.768242	4.519	0.316039	14.2989
147PXC	3	3.191	0.238366	8.841	0.660417	2.9227	0.218324	13.387
148PXC	3	3.738	0.257456	9.519	0.655624	2.705	0.186308	14.519
152PXC	3	NA	NA	NA	NA	NA	NA	NA
153PXC	3	3.703	0.239227	10.932	0.706247	4.485	0.289747	15.479
155PXC	3	3.52571	0.25416	9.15	0.659602	3.182	0.229383	13.872
156PXC	3	3.145	0.216151	6.71333	0.461397	4.6	0.316151	14.55
157PXC	3	NA	NA	NA	NA	NA	NA	NA
158PXC	3	3.268	0.205535	11.862	0.746038	4.732	0.29761	15.9
159PXC	3	1.948	0.210595	6.191	0.669297	3.14667	0.34018	9.25
160PXC	3	2.735	0.219297	5.71	0.457838	2.41714	0.193811	12.4717
161PXC	3	4.533	0.303069	12.727	0.850906	4.36	0.291502	14.957
162PXC	3	3.255	0.210271	11.088	0.716279	2.96	0.191214	15.48
163PXC	3	4.052	0.256598	12.428	0.787018	3.858	0.244313	15.7912
164PXC	3	3.879	0.224388	7.249	0.419332	2.934	0.169723	17.287
165PXC	3	3.257	0.212428	11.364	0.741184	3.456	0.225408	15.3322
167PXC	3	4.496	0.274947	11.805	0.72192	5.109	0.312435	16.3522
168PXC	3	NA	NA	5.068	0.531608	2.1975	0.230507	9.53333
170PXC	3	2.406	0.185591	8.87333	0.68446	2.199	0.169624	12.964
172PXC	3	3.549	0.249771	11.525	0.811106	3.758	0.26448	14.209
173PXC	3	3.616	0.276664	8.76	0.670237	2.60625	0.199407	13.07
174PXC	3	3.734	0.259432	12.716	0.883485	4.367	0.303411	14.393
176PXC	3	3.49	0.254332	10.896	0.79404	3.068	0.223579	13.7222
177PXC	3	3.025	0.19654	10.03	0.651669	3.065	0.199139	15.3912
180PXC	3	4.501	0.294954	8.061	0.528244	4.954	0.32464	15.26
181PXC	3	4.354	0.25156	12.712	0.734458	4.264	0.24636	17.308
182PXC	3	6.216	0.375045	11.87	0.716182	4.89143	0.295127	16.574
185PXC	3	3.847	0.245141	13.013	0.829223	3.879	0.24718	15.693
187PXC	3	3.189	0.203979	11.043	0.706345	4.155	0.265767	15.634
188PXC	3	4.032	0.265154	12.229	0.804209	5.139	0.337953	15.2063
189PXC	3	4.536	0.277482	13.362	0.817398	3.964	0.242491	16.347
190PXC	3	2.344	0.164774	9.661	0.67913	3.545	0.249199	14.2256
200PXC	3	2.861	0.173425	12.292	0.745105	3.663	0.22204	16.497
201PXC	3	4.089	0.229887	11.698	0.657671	3.98429	0.224	17.787
202PXC	3	4.203	0.311103	12.223	0.904737	3.586	0.265433	13.51
203PXC	3	2.936	0.178231	9.333	0.566563	2.8	0.169975	16.473
204PXC	3	2.725	0.186045	7.671	0.523725	3.072	0.209736	14.647
205PXC	3	3.416	0.237684	7.95	0.553159	2.777	0.193223	14.372
206PXC	3	2.511	0.169691	10.09	0.681872	3.916	0.264639	14.7975
207PXC	3	3.622	0.233376	8.944	0.576289	4.136	0.266495	15.52
208PXC	3	3.84	0.28141	9.4682	0.693867	4.78	0.350297	13.6456
209PXC	3	3.514	0.215892	13.335	0.819271	5.154	0.31665	16.2767
210PXC	3	3.892	0.257881	9.937	0.658419	5.40667	0.358242	15.0922
211PXC	3	2.794	0.190847	6.631	0.452937	5.25	0.358607	14.64
212PXC	3	3.109	0.241851	9.472	0.736834	3.834	0.29825	12.855
213PXC	3	4.13778	0.266455	12.281	0.790843	6.841	0.440531	15.529
214PXC	3	3.393	0.231271	8.287	0.564852	4.934	0.336307	14.6711
215PXC	3	2.386	0.174034	7.604	0.554632	3.36429	0.245389	13.71
216PXC	3	2.903	0.225783	9.007	0.700525	3.541	0.275403	12.8575
217PXC	3	3.579	0.22869	11.058	0.706581	4.617	0.295016	15.65
218PXC	3	3.78	0.265059	7.335	0.51434	3.373	0.236519	14.261
219PXC	3	3.013	0.24488	10.387	0.844197	3.959	0.321765	12.304
220PXC	3	3.467	0.226799	8.008	0.523855	5.261	0.344156	15.2867
221PXC	3	3.654	0.226394	12.946	0.802107	5.181	0.321004	16.14
222PXC	3	3.12	0.219533	13.34	0.938643	5.34	0.375739	14.212
223PXC	3	3.045	0.199628	8.282	0.542963	4.438	0.290953	15.2533
224PXC	3	2.36	0.189645	8.56625	0.688368	4.87667	0.39188	12.4443
225PXC	3	4.883	0.29818	9.128	0.557401	4.124	0.251832	16.376
226PXC	3	3.502	0.256135	9.994	0.730956	3.446	0.252039	13.6725
230PXC	3	3.095	0.22134	10.65	0.761639	3.44375	0.246281	13.983
231PXC	3	3.652	0.260831	10.817	0.772564	3.919	0.2799	14.0014
232PXC	3	3.604	0.219155	11.976	0.728246	5.014	0.304895	16.445
234PXC	3	4.504	0.250793	12.609	0.702099	6.152	0.342558	17.959
235PXC	3	3.609	0.235882	13.267	0.867124	4.972	0.324967	15.3
236PXC	3	3.974	0.2658	10.684	0.714596	3.325	0.222391	14.9511
237PXC	3	3.316	0.2635	10.209	0.81124	4.046	0.321508	12.5844
238PXC	3	3.872	0.308803	9.553	0.761878	3.022	0.241013	12.5388
239PXC	3	2.99286	0.231705	7.167	0.554865	2.911	0.225368	12.9167
242PXC	3	3.736	0.26965	10.011	0.722555	3.661	0.264237	13.855
243PXC	3	3.709	0.232335	13.366	0.837259	4.799	0.300614	15.964
244PXC	3	2.97222	0.199311	6.639	0.445197	2.791	0.187158	14.9125
246PXC	3	2.313	0.157696	8.274	0.564104	4.04286	0.275634	14.6675
