# Supplementary material for: Ultra-High-Density QTL Marker Mapping for Seedling Photomorphogenesis Mediating Arabidopsis Establishment in Southern Patagonia
Source: Front Plant Sci. 2021 Jul 23;12:677728. doi: 10.3389/fpls.2021.677728 (PMC8343176; doi:10.3389/fpls.2021.677728)
Supplement: Supplementary Figure 1 — CAPS PCR assessing allele segregation at chromosome IV in four positions. In panel (A), the figure shows parental homocigous alleles at different generations and heterozygosis of the original F1 individual, called in four coordinates of chromosome IV. (B) Segregation in random F2 individuals for previous coordinates. Arrows point to the inferred genotypes (red = Pat, blue = Col-0, green = heterozygous). Different restriction enzymes were used: BamHI for P1 and EcoRI for P2–P4. [file Data_Sheet_1.zip › Supplementary Tables 7 and 8.xlsx]

## Sheet: Suppl. Table 7
gene	symbol.x	QTL	symbol.y	TranscriptId	BioType	variants_effect_missense_variant	variants_effect_splice_acceptor_variant	variants_effect_splice_donor_variant	variants_effect_start_lost	variants_effect_stop_gained	variants_effect_stop_lost
AT5G64330	CLH2	Rc1	CLH2	AT5G43860.1	protein_coding	1	0	0	0	0	0
AT5G43740	AT5G43740	Rc1	AT5G43740	AT5G43740.1	protein_coding	3	0	0	0	0	0
AT5G43740	AT5G43740	Rc1	AT5G43740	AT5G43740.2	protein_coding	3	0	0	0	0	0
AT5G44950	AT5G44950	Rc1	AT5G44950	AT5G44950.1	protein_coding	7	0	0	0	0	0
AT5G42650	AOS	Rc1	CYP74A	AT5G42650.1	protein_coding	1	0	0	0	0	0
AT5G42895	AT5G42895	Rc1	AT5G42895	AT5G42895.1	protein_coding	3	0	0	0	0	0
AT5G43620	AT5G43620	Rc1	PCFS5	AT5G43620.1	protein_coding	5	0	0	0	0	0
AT5G44830	AT5G44830	Rc1	AT5G44830	AT5G44830.1	protein_coding	2	0	0	0	0	0
AT5G43500	ARP9	Rc1	ARP9	AT5G43500.1	protein_coding	7	0	0	0	0	0
AT5G43500	ARP9	Rc1	ARP9	AT5G43500.2	protein_coding	6	0	0	0	0	0
AT5G44710	AT5G44710	Rc1	AT5G44710	AT5G44710.1	protein_coding	0	0	1	0	0	0
AT5G43745	AT5G43745	Rc1	AT5G43745	AT5G43745.1	protein_coding	10	0	0	0	0	0
AT5G44960	AT5G44960	Rc1	AT5G44960	AT5G44960.1	protein_coding	9	0	0	0	0	0
AT5G42780	HB27	Rc1	ZHD13	AT5G42780.1	protein_coding	1	0	0	0	0	0
AT5G43630	TZP	Rc1	TZP	AT5G43630.1	protein_coding	6	0	0	0	1	0
AT5G44840	AT5G44840	Rc1	AT5G44840	AT5G44840.1	protein_coding	4	0	0	0	0	0
AT5G43990	SUVR2	Rc1	SUVR2	AT5G43990.1	protein_coding	2	0	0	0	0	0
AT5G43990	SUVR2	Rc1	SUVR2	AT5G43990.2	protein_coding	3	0	0	0	0	0
AT5G43990	SUVR2	Rc1	SUVR2	AT5G43990.3	protein_coding	2	0	0	0	0	0
AT5G43990	SUVR2	Rc1	SUVR2	AT5G43990.4	protein_coding	2	0	0	0	0	0
AT5G43990	SUVR2	Rc1	SUVR2	AT5G43990.5	protein_coding	2	0	0	0	0	0
AT5G42540	XRN2	Rc1	XRN2	AT5G42540.1	protein_coding	4	0	0	0	0	0
AT5G42540	XRN2	Rc1	XRN2	AT5G42540.2	protein_coding	4	0	0	0	0	0
AT5G43513	LURE1.3	Rc1	AT5G43513	AT5G43513.1	protein_coding	3	0	0	0	0	0
AT5G43755	AT5G43755	Rc1	AT5G43755	AT5G43755.1	protein_coding	4	0	0	0	0	0
AT5G44720	AT5G44720	Rc1	AT5G44720	AT5G44720.1	protein_coding	1	0	0	0	0	0
AT5G44720	AT5G44720	Rc1	AT5G44720	AT5G44720.2	protein_coding	1	0	0	0	0	0
AT5G43640	AT5G43640	Rc1	RPS15E	AT5G43640.1	protein_coding	2	0	0	0	0	0
AT5G42670	AT5G42670	Rc1	AT5G42670	AT5G42670.1	protein_coding	2	0	0	0	0	0
AT5G43520	AT5G43520	Rc1	AT5G43520	AT5G43520.1	protein_coding	1	0	0	0	0	0
AT5G42310	AT5G42310	Rc1	AT5G42310	AT5G42310.1	protein_coding	3	0	0	0	0	0
AT5G43880	TRM21	Rc1	AT5G43880	AT5G43880.1	protein_coding	2	0	0	0	0	0
AT5G42430	AT5G42430	Rc1	AT5G42430	AT5G42430.1	protein_coding	4	0	0	0	0	0
AT5G44970	AT5G44970	Rc1	AT5G44970	AT5G44970.1	protein_coding	2	0	0	0	0	0
AT5G43401	AT5G43401	Rc1	AT5G43401	AT5G43401.1	protein_coding	0	0	0	0	1	0
AT5G43400	AT5G43400	Rc1	AT5G43400	AT5G43400.1	protein_coding	2	0	0	0	0	0
AT5G44610	MAP18	Rc1	PCAP2	AT5G44610.1	protein_coding	1	0	0	0	0	0
AT5G42797	LCR28	Rc1	LCR28	AT5G42797.1	protein_coding	1	0	0	0	0	0
AT5G43525	LURE1.5	Rc1	AT5G43525	AT5G43525.1	protein_coding	1	0	0	0	0	0
AT5G43890	YUC5	Rc1	YUC5	AT5G43890.1	protein_coding	1	0	0	0	0	0
AT5G42680	AT5G42680	Rc1	AT5G42680	AT5G42680.1	protein_coding	1	0	0	0	0	0
AT5G42680	AT5G42680	Rc1	AT5G42680	AT5G42680.2	protein_coding	1	0	0	0	0	0
AT5G43530	AT5G43530	Rc1	AT5G43530	AT5G43530.1	protein_coding	12	0	0	0	0	0
AT5G42560	AT5G42560	Rc1	HVA22I	AT5G42560.1	protein_coding	2	0	0	0	0	0
AT5G42560	AT5G42560	Rc1	HVA22I	AT5G42560.2	protein_coding	2	0	0	0	0	0
AT5G42560	AT5G42560	Rc1	HVA22I	AT5G42560.3	protein_coding	2	0	0	0	0	0
AT5G43410	AT5G43410	Rc1	ERF096	AT5G43410.1	protein_coding	2	0	0	0	0	0
AT5G44980	AT5G44980	Rc1	AT5G44980	AT5G44980.1	protein_coding	6	0	0	0	0	0
AT5G42320	AT5G42320	Rc1	AT5G42320	AT5G42320.1	protein_coding	2	0	0	0	0	0
AT5G43650	BHLH92	Rc1	BHLH92	AT5G43650.1	protein_coding	3	0	0	0	0	0
AT5G42325	AT5G42325	Rc1	AT5G42325	AT5G42325.1	protein_coding	5	0	0	0	0	0
AT5G42567	AT5G42567	Rc1	AT5G42567	AT5G42567.1	protein_coding	4	0	0	0	0	0
AT5G44500	AT5G44500	Rc1	AT5G44500	AT5G44500.1	protein_coding	2	0	0	0	0	0
AT5G44500	AT5G44500	Rc1	AT5G44500	AT5G44500.2	protein_coding	2	0	0	0	0	0
AT5G43780	APS4	Rc1	APS4	AT5G43780.1	protein_coding	2	0	0	0	0	0
AT5G42690	AT5G42690	Rc1	AT5G42690	AT5G42690.1	protein_coding	2	0	0	0	0	0
AT5G42690	AT5G42690	Rc1	AT5G42690	AT5G42690.2	protein_coding	2	0	0	0	0	0
AT5G42690	AT5G42690	Rc1	AT5G42690	AT5G42690.3	protein_coding	2	0	0	0	0	0
AT5G42330	AT5G42330	Rc1	AT5G42330	AT5G42330.1	protein_coding	1	0	0	0	0	0
AT5G44630	AT5G44630	Rc1	BS	AT5G44630.1	protein_coding	2	0	0	0	0	0
AT5G42450	AT5G42450	Rc1	PCMP-E102	AT5G42450.1	protein_coding	5	0	0	0	0	0
AT5G44510	TAO1	Rc1	TAO1	AT5G44510.1	protein_coding	5	0	0	0	0	0
AT5G43300	GDPD3	Rc1	GDPD3	AT5G43300.1	protein_coding	5	0	0	0	0	0
AT5G44870	LAZ5	Rc1	LAZ5	AT5G44870.1	protein_coding	6	0	0	0	0	0
AT5G43420	AT5G43420	Rc1	ATL16	AT5G43420.1	protein_coding	2	0	0	0	0	0
AT5G43540	AT5G43540	Rc1	AT5G43540	AT5G43540.1	protein_coding	1	0	0	0	0	0
AT5G44635	MCM6	Rc1	MCM6	AT5G44635.1	protein_coding	1	0	0	0	0	0
AT5G43790	AT5G43790	Rc1	PCMP-E30	AT5G43790.1	protein_coding	4	0	0	0	0	0
AT5G43670	AT5G43670	Rc1	AT5G43670	AT5G43670.1	protein_coding	5	0	0	0	0	0
AT5G42580	CYP705A12	Rc1	CYP705A12	AT5G42580.1	protein_coding	2	0	0	0	0	0
AT5G43430	ETFBETA	Rc1	ETFB	AT5G43430.1	protein_coding	1	0	0	0	0	0
AT5G43430	ETFBETA	Rc1	ETFB	AT5G43430.2	protein_coding	1	0	0	0	0	0
AT5G43430	ETFBETA	Rc1	ETFB	AT5G43430.3	protein_coding	1	0	0	0	0	0
AT5G44400	AT5G44400	Rc1	AT5G44400	AT5G44400.1	protein_coding	2	0	0	0	0	0
AT5G43550	AT5G43550	Rc1	AT5G43550	AT5G43550.1	protein_coding	4	0	0	0	0	0
AT5G44760	AT5G44760	Rc1	AT5G44760	AT5G44760.1	protein_coding	3	0	0	0	0	0
AT5G42100	BG_PPAP	Rc1	ATBG_PPAP	AT5G42100.2	protein_coding	2	0	0	0	0	0
AT5G43310	AT5G43310	Rc1	AT5G43310	AT5G43310.1	protein_coding	14	0	0	0	0	0
AT5G43310	AT5G43310	Rc1	AT5G43310	AT5G43310.2	protein_coding	14	0	0	0	0	0
AT5G43310	AT5G43310	Rc1	AT5G43310	AT5G43310.3	protein_coding	14	0	0	0	0	0
AT5G43310	AT5G43310	Rc1	AT5G43310	AT5G43310.4	protein_coding	14	0	0	0	0	0
AT5G44640	BGLU13	Rc1	BGLU13	AT5G44640.1	protein_coding	3	0	0	0	0	0
AT5G42223	AT5G42223	Rc1	AT5G42223	AT5G42223.1	protein_coding	1	0	0	0	0	0
AT5G42590	CYP71A16	Rc1	CYP71A16	AT5G42590.1	protein_coding	3	0	0	0	0	0
AT5G43560	AT5G43560	Rc1	AT5G43560	AT5G43560.1	protein_coding	7	0	0	0	0	0
AT5G43560	AT5G43560	Rc1	AT5G43560	AT5G43560.2	protein_coding	7	0	0	0	0	0
AT5G44770	AT5G44770	Rc1	AT5G44770	AT5G44770.1	protein_coding	5	0	0	0	0	0
AT5G42470	AT5G42470	Rc1	AT5G42470	AT5G42470.1	protein_coding	2	0	0	0	0	0
AT5G43320	ckl8	Rc1	ckl8	AT5G43320.1	protein_coding	2	0	0	0	0	0
AT5G44410	AT5G44410	Rc1	AT5G44410	AT5G44410.1	protein_coding	5	0	0	0	0	0
AT5G42230	scpl41	Rc1	SCPL41	AT5G42230.1	protein_coding	3	0	0	0	0	0
AT5G43440	AT5G43440	Rc1	AT5G43440	AT5G43440.1	protein_coding	2	0	0	0	0	0
AT5G43440	AT5G43440	Rc1	AT5G43440	AT5G43440.2	protein_coding	2	0	0	0	0	0
AT5G42232	AT5G42232	Rc1	AT5G42232	AT5G42232.1	protein_coding	1	0	0	0	0	0
AT5G43200	AT5G43200	Rc1	AT5G43200	AT5G43200.1	protein_coding	5	0	0	0	0	0
AT5G44530	AT5G44530	Rc1	AT5G44530	AT5G44530.1	protein_coding	14	0	0	0	0	0
AT5G42235	AT5G42235	Rc1	AT5G42235	AT5G42235.1	protein_coding	1	0	0	0	0	0
AT5G42480	ARC6	Rc1	ARC6	AT5G42480.1	protein_coding	3	0	0	0	0	0
AT5G43570	AT5G43570	Rc1	AT5G43570	AT5G43570.1	protein_coding	1	0	0	0	0	0
AT5G44780	MORF4	Rc1	MORF4	AT5G44780.1	protein_coding	14	0	0	0	0	0
AT5G44660	AT5G44660	Rc1	AT5G44660	AT5G44660.1	protein_coding	2	0	0	0	0	0
AT5G42240	scpl42	Rc1	SCPL42	AT5G42240.1	protein_coding	1	0	0	0	0	0
AT5G43450	AT5G43450	Rc1	AT5G43450	AT5G43450.1	protein_coding	4	0	0	0	0	0
AT5G42360	AT5G42360	Rc1	AT5G42360	AT5G42360.1	protein_coding	2	0	0	0	0	0
AT5G43690	AT5G43690	Rc1	SOT1	AT5G43690.1	protein_coding	5	0	0	0	0	0
AT5G42242	LCR57	Rc1	LCR57	AT5G42242.1	protein_coding	1	0	0	0	0	0
AT5G43210	AT5G43210	Rc1	AT5G43210	AT5G43210.1	protein_coding	1	0	0	0	0	0
AT5G43695	AT5G43695	Rc1	AT5G43695	AT5G43695.1	protein_coding	2	0	0	0	0	0
AT5G42120	AT5G42120	Rc1	LECRKS6	AT5G42120.1	protein_coding	4	0	0	0	0	0
AT5G44785	OSB3	Rc1	OSB3	AT5G44785.1	protein_coding	1	0	0	0	0	0
AT5G44785	OSB3	Rc1	OSB3	AT5G44785.2	protein_coding	1	0	0	0	0	0
AT5G44540	AT5G44540	Rc1	AT5G44540	AT5G44540.1	protein_coding	5	0	0	0	0	0
AT5G43211	AT5G43211	Rc1	AT5G43211	AT5G43211.1	protein_coding	0	0	0	1	0	0
AT5G44306	AT5G44306	Rc1	AT5G44306	AT5G44306.1	protein_coding	2	0	0	0	0	0
AT5G42930	AT5G42930	Rc1	AT5G42930	AT5G42930.1	protein_coding	6	0	0	0	0	0
AT5G42810	IPK1	Rc1	IPK1	AT5G42810.1	protein_coding	7	0	0	0	0	0
AT5G43900	MYA2	Rc1	XI-2	AT5G43900.1	protein_coding	1	0	0	0	0	0
AT5G43900	MYA2	Rc1	XI-2	AT5G43900.2	protein_coding	1	0	0	0	0	0
AT5G43900	MYA2	Rc1	XI-2	AT5G43900.3	protein_coding	1	0	0	0	0	0
AT5G42940	AT5G42940	Rc1	AT5G42940	AT5G42940.1	protein_coding	2	0	0	0	0	0
AT5G43910	AT5G43910	Rc1	AT5G43910	AT5G43910.1	protein_coding	1	0	0	0	0	0
AT5G43910	AT5G43910	Rc1	AT5G43910	AT5G43910.2	protein_coding	3	0	0	0	0	0
AT5G43910	AT5G43910	Rc1	AT5G43910	AT5G43910.3	protein_coding	1	0	0	0	0	0
AT5G42957	AT5G42957	Rc1	AT5G42957	AT5G42957.1	protein_coding	1	0	0	0	0	0
AT5G42950	AT5G42950	Rc1	AT5G42950	AT5G42950.1	protein_coding	2	0	0	0	0	0
AT5G43920	AT5G43920	Rc1	AT5G43920	AT5G43920.1	protein_coding	3	0	0	0	0	0
AT5G42710	TRM30	Rc1	AT5G42710	AT5G42710.1	protein_coding	5	0	0	0	0	0
AT5G42710	TRM30	Rc1	AT5G42710	AT5G42710.2	protein_coding	5	0	0	0	0	0
AT5G42830	AT5G42830	Rc1	AT5G42830	AT5G42830.1	protein_coding	3	0	0	0	0	0
AT5G42955	AT5G42955	Rc1	AT5G42955	AT5G42955.1	protein_coding	3	0	0	0	0	0
AT5G42840	AT5G42840	Rc1	AT5G42840	AT5G42840.1	protein_coding	9	0	0	0	0	0
AT5G42840	AT5G42840	Rc1	AT5G42840	AT5G42840.2	protein_coding	4	0	1	0	0	0
AT5G43930	AT5G43930	Rc1	AT5G43930	AT5G43930.1	protein_coding	3	0	0	0	0	0
AT5G43930	AT5G43930	Rc1	AT5G43930	AT5G43930.2	protein_coding	3	0	0	0	0	0
AT5G43930	AT5G43930	Rc1	AT5G43930	AT5G43930.3	protein_coding	3	0	0	0	0	0
AT5G43930	AT5G43930	Rc1	AT5G43930	AT5G43930.4	protein_coding	3	0	0	0	0	0
AT5G42960	AT5G42960	Rc1	OEP24B	AT5G42960.1	protein_coding	1	0	0	0	0	0
AT5G43810	AGO10	Rc1	AGO10	AT5G43810.1	protein_coding	3	0	0	0	0	0
AT5G43810	AGO10	Rc1	AGO10	AT5G43810.2	protein_coding	3	0	0	0	0	0
AT5G42600	MRN1	Rc1	MRN1	AT5G42600.1	protein_coding	2	0	0	0	0	0
AT5G42720	AT5G42720	Rc1	AT5G42720	AT5G42720.1	protein_coding	1	0	0	0	0	0
AT5G42965	AT5G42965	Rc1	AT5G42965	AT5G42965.1	protein_coding	7	0	0	0	0	0
AT5G43935	FLS6	Rc1	FLS6	AT5G43935.1	protein_coding	9	0	0	0	0	0
AT5G43820	AT5G43820	Rc1	AT5G43820	AT5G43820.1	protein_coding	7	0	0	0	0	0
AT5G42850	AT5G42850	Rc1	AT5G42850	AT5G42850.1	protein_coding	2	0	0	0	0	0
AT5G42850	AT5G42850	Rc1	AT5G42850	AT5G42850.2	protein_coding	2	0	0	0	0	0
AT5G44910	AT5G44910	Rc1	AT5G44910	AT5G44910.1	protein_coding	4	0	0	0	0	0
AT5G42610	AT5G42610	Rc1	AT5G42610	AT5G42610.1	protein_coding	1	0	0	0	0	0
AT5G43940	HOT5	Rc1	ADH2	AT5G43940.2	protein_coding	1	0	0	0	0	0
AT5G43822	AT5G43822	Rc1	AT5G43822	AT5G43822.1	protein_coding	5	0	0	0	0	0
AT5G44800	CHR4	Rc1	CHR4	AT5G44800.1	protein_coding	4	0	0	0	0	0
AT5G43950	AT5G43950	Rc1	AT5G43950	AT5G43950.1	protein_coding	4	0	0	0	0	0
AT5G43830	AT5G43830	Rc1	AT5G43830	AT5G43830.1	protein_coding	2	0	0	0	0	0
AT5G42504	AT5G42504	Rc1	AT5G42504	AT5G42504.1	protein_coding	1	0	0	0	0	0
AT5G43960	AT5G43960	Rc1	AT5G43960	AT5G43960.1	protein_coding	1	0	0	0	0	0
AT5G43960	AT5G43960	Rc1	AT5G43960	AT5G43960.2	protein_coding	1	0	0	0	0	0
AT5G42750	BKI1	Rc1	BKI1	AT5G42750.1	protein_coding	1	0	0	0	0	0
AT5G42870	PAH2	Rc1	PAH2	AT5G42870.1	protein_coding	3	0	0	0	0	0
AT5G42870	PAH2	Rc1	PAH2	AT5G42870.2	protein_coding	3	0	0	0	0	0
AT5G42510	AT5G42510	Rc1	DIR1	AT5G42510.1	protein_coding	1	0	0	0	0	0
AT5G43600	UAH	Rc1	UAH	AT5G43600.1	protein_coding	5	0	0	0	0	0
AT5G42630	ATS	Rc1	KAN4	AT5G42630.1	protein_coding	1	0	0	0	0	0
AT5G42630	ATS	Rc1	KAN4	AT5G42630.2	protein_coding	1	0	0	0	0	0
AT5G43840	HSFA6A	Rc1	HSFA6A	AT5G43840.1	protein_coding	4	0	0	0	0	0
AT5G44930	ARAD2	Rc1	ARAD2	AT5G44930.1	protein_coding	1	0	0	0	0	0
AT5G44930	ARAD2	Rc1	ARAD2	AT5G44930.2	protein_coding	1	0	0	0	0	0
AT5G42880	AT5G42880	Rc1	WEL3	AT5G42880.1	protein_coding	1	0	0	0	0	0
AT5G42640	AT5G42640	Rc1	AT5G42640	AT5G42640.1	protein_coding	6	0	0	0	0	0
AT5G42400	SDG25	Rc1	ATXR7	AT5G42400.1	protein_coding	9	0	0	0	0	0
AT5G44700	GSO2	Rc1	GSO2	AT5G44700.1	protein_coding	6	0	0	0	0	0
AT5G42765	AT5G42765	Rc1	AT5G42765	AT5G42765.1	protein_coding	1	0	0	0	0	0
AT5G43730	AT5G43730	Rc1	AT5G43730	AT5G43730.1	protein_coding	5	0	0	0	0	0
AT5G44940	AT5G44940	Rc1	AT5G44940	AT5G44940.1	protein_coding	3	0	0	0	0	0
AT5G43610	SUC6	Rc1	SUC6	AT5G43610.1	protein_coding	3	0	0	0	0	0
AT5G44820	AT5G44820	Rc1	AT5G44820	AT5G44820.1	protein_coding	3	0	0	0	0	0
AT5G45000	AT5G45000	Rc1	AT5G45000	AT5G45000.1	protein_coding	3	0	0	0	0	0
AT5G44030	CESA4	Rc1	CESA4	AT5G44030.1	protein_coding	4	0	0	0	0	0
AT5G45120	AT5G45120	Rc1	AT5G45120	AT5G45120.1	protein_coding	5	0	0	0	0	0
AT5G43066	AT5G43066	Rc1	AT5G43066	AT5G43066.1	protein_coding	1	0	0	0	0	0
AT5G44270	AT5G44270	Rc1	AT5G44270	AT5G44270.1	protein_coding	6	0	0	0	1	0
AT5G44150	AT5G44150	Rc1	AT5G44150	AT5G44150.1	protein_coding	1	0	0	0	0	0
AT5G43060	RD21B	Rc1	AT5G43060	AT5G43060.1	protein_coding	1	0	0	0	0	0
AT5G44390	AT5G44390	Rc1	AT5G44390	AT5G44390.1	protein_coding	1	0	0	0	0	0
AT5G43070	WPP1	Rc1	WPP1	AT5G43070.1	protein_coding	2	0	0	0	0	0
AT5G43190	AT5G43190	Rc1	AT5G43190	AT5G43190.1	protein_coding	3	0	0	0	0	0
AT5G44040	AT5G44040	Rc1	AT5G44040	AT5G44040.1	protein_coding	4	0	0	0	0	0
AT5G44280	RING1A	Rc1	RING1A	AT5G44280.1	protein_coding	3	0	0	0	0	0
AT5G44280	RING1A	Rc1	RING1A	AT5G44280.2	protein_coding	3	0	0	0	0	0
AT5G44050	AT5G44050	Rc1	AT5G44050	AT5G44050.1	protein_coding	3	0	0	0	0	0
AT5G43080	CYCA3;1	Rc1	CYCA3-1	AT5G43080.1	protein_coding	5	0	0	0	0	0
AT5G44290	AT5G44290	Rc1	AT5G44290	AT5G44290.1	protein_coding	1	0	0	0	0	0
AT5G44290	AT5G44290	Rc1	AT5G44290	AT5G44290.2	protein_coding	1	0	0	0	0	0
AT5G44290	AT5G44290	Rc1	AT5G44290	AT5G44290.3	protein_coding	1	0	0	0	0	0
AT5G44290	AT5G44290	Rc1	AT5G44290	AT5G44290.4	protein_coding	1	0	0	0	0	0
AT5G44170	AT5G44170	Rc1	AT5G44170	AT5G44170.1	protein_coding	1	0	0	0	0	0
AT5G44065	AT5G44065	Rc1	AT5G44065	AT5G44065.1	protein_coding	1	0	0	0	0	0
AT5G43090	PUM13	Rc1	APUM13	AT5G43090.1	protein_coding	19	0	0	0	0	0
AT5G45150	RTL3	Rc1	RTL3	AT5G45150.1	protein_coding	25	0	0	0	0	0
AT5G45030	AT5G45030	Rc1	AT5G45030	AT5G45030.1	protein_coding	8	0	0	0	0	0
AT5G45030	AT5G45030	Rc1	AT5G45030	AT5G45030.2	protein_coding	8	0	0	0	0	0
AT5G44180	RLT2	Rc1	AT5G44180	AT5G44180.1	protein_coding	8	0	0	0	0	0
AT5G44180	RLT2	Rc1	AT5G44180	AT5G44180.2	protein_coding	5	0	0	0	0	0
AT5G45160	RL2	Rc1	AT5G45160	AT5G45160.1	protein_coding	5	0	0	0	0	0
AT5G44080	AT5G44080	Rc1	AT5G44080	AT5G44080.1	protein_coding	3	0	0	0	0	0
AT5G45170	AT5G45170	Rc1	AT5G45170	AT5G45170.1	protein_coding	1	0	0	0	0	0
AT5G45050	TTR1	Rc1	WRKY16	AT5G45050.1	protein_coding	7	0	0	0	0	0
AT5G45050	TTR1	Rc1	WRKY16	AT5G45050.2	protein_coding	7	0	0	0	0	0
AT5G44090	AT5G44090	Rc1	B''ALPHA	AT5G44090.1	protein_coding	1	0	0	0	0	0
AT5G45180	AT5G45180	Rc1	FMO2	AT5G45180.1	protein_coding	1	0	0	0	0	0
AT5G45060	AT5G45060	Rc1	AT5G45060	AT5G45060.1	protein_coding	27	0	0	0	0	0
AT5G42910	AT5G42910	Rc1	BZIP15	AT5G42910.1	protein_coding	1	0	0	0	0	0
AT5G42800	DFR	Rc1	DFRA	AT5G42800.1	protein_coding	3	0	0	0	0	0
AT5G42920	THO5	Rc1	THO5B	AT5G42920.1	protein_coding	9	0	0	0	0	0
AT5G42920	THO5	Rc1	THO5B	AT5G42920.2	protein_coding	10	0	0	0	0	0
AT5G42370	AT5G42370	Rc1	AT5G42370	AT5G42370.1	protein_coding	2	0	0	0	0	0
AT5G42370	AT5G42370	Rc1	AT5G42370	AT5G42370.2	protein_coding	3	0	0	0	0	0
AT5G43460	AT5G43460	Rc1	AT5G43460	AT5G43460.1	protein_coding	2	0	0	0	0	0
AT5G44670	GALS2	Rc1	AT5G44670	AT5G44670.1	protein_coding	5	0	0	0	0	0
AT5G42490	AT5G42490	Rc1	AT5G42490	AT5G42490.1	protein_coding	6	0	0	0	0	0
AT5G44550	AT5G44550	Rc1	AT5G44550	AT5G44550.1	protein_coding	1	0	0	0	0	0
AT5G42130	Mfl1	Rc1	MFL1	AT5G42130.1	protein_coding	1	0	0	0	0	0
AT5G43340	PHT1;6	Rc1	PHT1-6	AT5G43340.1	protein_coding	2	0	0	0	0	0
AT5G42250	AT5G42250	Rc1	AT5G42250	AT5G42250.1	protein_coding	3	0	0	0	0	0
AT5G43580	UPI	Rc1	AT5G43580	AT5G43580.1	protein_coding	1	0	0	0	0	0
AT5G44790	RAN1	Rc1	RAN1	AT5G44790.1	protein_coding	4	0	0	0	0	0
AT5G43100	AT5G43100	Rc1	AT5G43100	AT5G43100.1	protein_coding	4	0	0	0	0	0
AT5G42010	AT5G42010	Rc1	AT5G42010	AT5G42010.1	protein_coding	7	0	0	0	0	0
AT5G44310	AT5G44310	Rc1	AT5G44310	AT5G44310.1	protein_coding	1	0	0	0	1	0
AT5G44310	AT5G44310	Rc1	AT5G44310	AT5G44310.2	protein_coding	1	0	0	0	0	0
AT5G44316	ABCI9	Rc1	ABCI9	AT5G44316.1	protein_coding	3	0	0	0	0	0
AT5G42260	BGLU12	Rc1	BGLU12	AT5G42260.1	protein_coding	6	0	0	0	0	0
AT5G42380	CML37	Rc1	CML37	AT5G42380.1	protein_coding	4	0	0	0	0	0
AT5G44440	AT5G44440	Rc1	AT5G44440	AT5G44440.1	protein_coding	2	0	0	0	0	0
AT5G42020	BIP2	Rc1	MED37F	AT5G42020.1	protein_coding	1	0	0	0	0	0
AT5G42020	BIP2	Rc1	MED37F	AT5G42020.2	protein_coding	1	0	0	0	0	0
AT5G43230	AT5G43230	Rc1	AT5G43230	AT5G43230.1	protein_coding	6	0	0	0	0	0
AT5G43590	AT5G43590	Rc1	PLP4	AT5G43590.1	protein_coding	3	0	0	0	1	0
AT5G43470	RPP8	Rc1	RPP8	AT5G43470.1	protein_coding	5	0	0	0	0	0
AT5G43470	RPP8	Rc1	RPP8	AT5G43470.2	protein_coding	5	0	0	0	0	0
AT5G43110	PUM14	Rc1	APUM14	AT5G43110.1	protein_coding	7	0	0	0	0	0
AT5G44565	AT5G44565	Rc1	AT5G44565	AT5G44565.1	protein_coding	3	0	0	0	0	0
AT5G44562	AT5G44562	Rc1	AT5G44562	AT5G44562.1	lincRNA	0	0	1	0	0	0
AT5G44568	AT5G44568	Rc1	AT5G44568	AT5G44568.1	protein_coding	2	0	0	0	0	0
AT5G42146	AT5G42146	Rc1	AT5G42146	AT5G42146.1	protein_coding	1	0	0	0	0	0
AT5G43360	PHT1;3	Rc1	PHT1-3	AT5G43360.1	protein_coding	2	0	0	0	0	0
AT5G44450	AT5G44450	Rc1	AT5G44450	AT5G44450.1	protein_coding	1	0	0	0	0	0
AT5G44330	AT5G44330	Rc1	AT5G44330	AT5G44330.1	protein_coding	1	0	0	0	0	0
AT5G44572	AT5G44572	Rc1	AT5G44572	AT5G44572.1	protein_coding	1	0	0	0	0	0
AT5G43120	AT5G43120	Rc1	AT5G43120	AT5G43120.1	protein_coding	1	0	0	0	0	0
AT5G43480	AT5G43480	Rc1	AT5G43480	AT5G43480.1	protein_coding	1	0	0	1	0	0
AT5G44690	AT5G44690	Rc1	AT5G44690	AT5G44690.1	protein_coding	8	0	0	0	0	0
AT5G42030	ABIL4	Rc1	ABIL4	AT5G42030.1	protein_coding	1	0	0	0	0	0
AT5G43240	AT5G43240	Rc1	AT5G43240	AT5G43240.1	protein_coding	14	0	0	0	0	0
AT5G43240	AT5G43240	Rc1	AT5G43240	AT5G43240.2	protein_coding	7	0	0	0	0	0
AT5G43240	AT5G43240	Rc1	AT5G43240	AT5G43240.3	protein_coding	14	0	0	0	0	0
AT5G44575	AT5G44575	Rc1	AT5G44575	AT5G44575.1	protein_coding	3	0	0	0	0	0
AT5G43000	AT5G43000	Rc1	AT5G43000	AT5G43000.1	protein_coding	2	0	0	0	1	0
AT5G44574	AT5G44574	Rc1	AT5G44574	AT5G44574.1	protein_coding	2	0	0	0	0	0
AT5G42390	SPP	Rc1	AT5G42390	AT5G42390.1	protein_coding	8	0	0	0	0	0
AT5G42040	RPN12b	Rc1	RPN12B	AT5G42040.1	protein_coding	1	0	0	0	0	0
AT5G44220	AT5G44220	Rc1	AT5G44220	AT5G44220.1	protein_coding	6	0	0	0	0	0
AT5G44580	AT5G44580	Rc1	AT5G44580	AT5G44580.1	protein_coding	2	0	0	0	0	0
AT5G43130	TAF4	Rc1	TAF4B	AT5G43130.1	protein_coding	5	0	0	0	0	0
AT5G43130	TAF4	Rc1	TAF4B	AT5G43130.2	protein_coding	6	0	0	0	0	0
AT5G44100	ckl7	Rc1	ckl7	AT5G44100.1	protein_coding	1	0	0	0	0	0
AT5G44585	AT5G44585	Rc1	AT5G44585	AT5G44585.1	protein_coding	1	0	0	0	0	0
AT5G43490	AT5G43490	Rc1	AT5G43490	AT5G43490.1	protein_coding	1	0	0	0	0	0
AT5G42280	AT5G42280	Rc1	AT5G42280	AT5G42280.1	protein_coding	6	0	0	0	0	0
AT5G43140	AT5G43140	Rc1	AT5G43140	AT5G43140.1	protein_coding	4	0	0	0	0	0
AT5G44230	AT5G44230	Rc1	PCMP-H17	AT5G44230.1	protein_coding	12	0	0	0	0	0
AT5G43260	AT5G43260	Rc1	AT5G43260	AT5G43260.1	protein_coding	1	0	0	0	0	0
AT5G44110	ABCI21	Rc1	ABCI21	AT5G44110.1	protein_coding	1	0	0	0	0	0
AT5G44110	ABCI21	Rc1	ABCI21	AT5G44110.2	protein_coding	1	0	0	0	0	0
AT5G44110	ABCI21	Rc1	ABCI21	AT5G44110.3	protein_coding	1	0	0	0	0	0
AT5G42053	AT5G42053	Rc1	AT5G42053	AT5G42053.1	protein_coding	1	0	0	0	0	0
AT5G43020	AT5G43020	Rc1	AT5G43020	AT5G43020.1	protein_coding	7	0	0	0	0	0
AT5G44350	AT5G44350	Rc1	AT5G44350	AT5G44350.1	protein_coding	2	0	0	0	0	0
AT5G45200	AT5G45200	Rc1	AT5G45200	AT5G45200.1	protein_coding	13	0	0	0	0	0
AT5G44590	AT5G44590	Rc1	AT5G44590	AT5G44590.1	protein_coding	2	0	0	0	0	0
AT5G42170	AT5G42170	Rc1	AT5G42170	AT5G42170.1	protein_coding	3	0	0	0	0	0
AT5G43380	TOPP6	Rc1	TOPP7	AT5G43380.1	protein_coding	2	0	0	0	0	0
AT5G43380	TOPP6	Rc1	TOPP7	AT5G43380.2	protein_coding	2	0	0	0	0	0
AT5G43380	TOPP6	Rc1	TOPP7	AT5G43380.3	protein_coding	2	0	0	0	0	0
AT5G44120	CRA1	Rc1	CRA1	AT5G44120.2	protein_coding	1	0	0	0	0	0
AT5G44120	CRA1	Rc1	CRA1	AT5G44120.3	protein_coding	3	0	0	0	0	0
AT5G43150	AT5G43150	Rc1	AT5G43150	AT5G43150.1	protein_coding	2	0	0	0	0	0
AT5G45210	AT5G45210	Rc1	AT5G45210	AT5G45210.1	protein_coding	6	0	0	0	0	0
AT5G44240	ALA2	Rc1	ALA2	AT5G44240.1	protein_coding	4	0	0	0	0	0
AT5G44240	ALA2	Rc1	ALA2	AT5G44240.2	protein_coding	3	0	0	0	0	0
AT5G44480	DUR	Rc1	DUR	AT5G44480.1	protein_coding	1	0	0	0	0	0
AT5G43270	SPL2	Rc1	SPL2	AT5G43270.1	protein_coding	9	0	0	0	0	0
AT5G43270	SPL2	Rc1	SPL2	AT5G43270.2	protein_coding	9	0	0	0	0	0
AT5G43270	SPL2	Rc1	SPL2	AT5G43270.3	protein_coding	9	0	0	0	0	0
AT5G42180	PER64	Rc1	PER64	AT5G42180.1	protein_coding	1	0	0	0	0	0
AT5G43390	AT5G43390	Rc1	AT5G43390	AT5G43390.1	protein_coding	5	0	0	0	0	0
AT5G45100	BRG1	Rc1	BRG1	AT5G45100.1	protein_coding	2	0	0	0	0	0
AT5G45100	BRG1	Rc1	BRG1	AT5G45100.2	protein_coding	2	0	0	0	0	0
AT5G43285	LURE1.1	Rc1	AT5G43285	AT5G43285.1	protein_coding	1	0	0	0	0	0
AT5G44250	AT5G44250	Rc1	AT5G44250	AT5G44250.1	protein_coding	4	0	0	0	0	0
AT5G44250	AT5G44250	Rc1	AT5G44250	AT5G44250.2	protein_coding	3	0	0	0	0	0
AT5G44490	AT5G44490	Rc1	AT5G44490	AT5G44490.1	protein_coding	9	0	0	0	0	0
AT5G43160	QWRF9	Rc1	QWRF9	AT5G43160.1	protein_coding	5	1	0	0	0	0
AT5G43280	DCI1	Rc1	ATDCI1	AT5G43280.1	protein_coding	3	0	0	1	0	0
AT5G43280	DCI1	Rc1	ATDCI1	AT5G43280.2	protein_coding	2	0	0	1	0	0
AT5G45105	ZIP8	Rc1	ZIP8	AT5G45105.1	protein_coding	5	0	0	0	0	0
AT5G45105	ZIP8	Rc1	ZIP8	AT5G45105.2	protein_coding	4	0	0	0	0	0
AT5G43175	AT5G43175	Rc1	BHLH139	AT5G43175.1	protein_coding	2	0	0	0	0	0
AT5G44265	AT5G44265	Rc1	LTP13	AT5G44265.1	protein_coding	3	0	0	0	0	0
AT5G45113	AT5G45113	Rc1	AT5G45113	AT5G45113.1	protein_coding	6	0	0	0	0	0
AT5G43290	WRKY49	Rc1	WRKY49	AT5G43290.1	protein_coding	2	0	0	0	0	0
AT5G44260	AT5G44260	Rc1	AT5G44260	AT5G44260.1	protein_coding	3	0	0	0	0	0
AT5G43170	ZF3	Rc1	AZF3	AT5G43170.1	protein_coding	2	0	0	0	0	0
AT5G64320	AT5G64320	Bc1	AT5G64320	AT5G64320.1	protein_coding	4	0	0	0	0	0
AT5G65410	HB25	Bc1	ZHD1	AT5G65410.1	protein_coding	1	0	0	0	0	0
AT5G65530	AT5G65530	Bc1	AT5G65530	AT5G65530.1	protein_coding	3	0	0	0	0	0
AT5G66740	AT5G66740	Bc1	AT5G66740	AT5G66740.1	protein_coding	1	0	0	0	0	0
AT5G64440	FAAH	Bc1	FAAH	AT5G64440.1	protein_coding	4	0	0	0	1	0
AT5G65770	LINC4	Bc1	CRWN4	AT5G65770.1	protein_coding	8	0	0	0	0	0
AT5G65770	LINC4	Bc1	CRWN4	AT5G65770.2	protein_coding	8	0	0	0	0	0
AT5G65770	LINC4	Bc1	CRWN4	AT5G65770.3	protein_coding	8	0	0	0	0	0
AT5G66980	AT5G66980	Bc1	AT5G66980	AT5G66980.1	protein_coding	1	0	0	0	0	0
AT5G65890	ACR1	Bc1	ACR1	AT5G65890.1	protein_coding	3	0	0	0	0	0
AT5G65890	ACR1	Bc1	ACR1	AT5G65890.2	protein_coding	3	0	0	0	0	0
AT5G64680	AT5G64680	Bc1	AT5G64680	AT5G64680.1	protein_coding	1	0	0	0	0	0
AT5G64680	AT5G64680	Bc1	AT5G64680	AT5G64680.2	protein_coding	1	0	0	0	0	0
AT5G64680	AT5G64680	Bc1	AT5G64680	AT5G64680.3	protein_coding	1	0	0	0	0	0
AT5G66985	AT5G66985	Bc1	AT5G66985	AT5G66985.1	protein_coding	1	0	0	0	0	0
AT5G64430	AT5G64430	Bc1	AT5G64430	AT5G64430.1	protein_coding	2	0	0	0	0	0
AT5G65520	AT5G65520	Bc1	AT5G65520	AT5G65520.1	protein_coding	1	0	0	0	0	0
AT5G64310	AGP1	Bc1	AGP1	AT5G64310.1	protein_coding	1	0	0	0	0	0
AT5G65640	bHLH093	Bc1	BHLH93	AT5G65640.1	protein_coding	1	0	0	0	0	0
AT5G65640	bHLH093	Bc1	BHLH93	AT5G65640.2	protein_coding	1	0	0	0	0	0
AT5G66850	MAPKKK5	Bc1	MAPKKK5	AT5G66850.1	protein_coding	1	0	0	0	0	0
AT5G65760	AT5G65760	Bc1	AT5G65760	AT5G65760.1	protein_coding	2	0	0	0	0	0
AT5G64550	AT5G64550	Bc1	AT5G64550	AT5G64550.1	protein_coding	2	0	0	0	0	0
AT5G64790	AT5G64790	Bc1	AT5G64790	AT5G64790.1	protein_coding	1	0	0	1	0	0
AT5G66610	DAR7	Bc1	DAR7	AT5G66610.1	protein_coding	1	0	0	0	0	0
AT5G66610	DAR7	Bc1	DAR7	AT5G66610.2	protein_coding	1	0	0	0	0	0
AT5G66400	RAB18	Bc1	RAB18	AT5G66400.1	protein_coding	1	0	0	0	0	0
AT5G66400	RAB18	Bc1	RAB18	AT5G66400.2	protein_coding	1	0	0	0	0	0
AT5G65310	HB5	Bc1	ATHB-5	AT5G65310.1	protein_coding	6	0	0	0	0	0
AT5G65310	HB5	Bc1	ATHB-5	AT5G65310.2	protein_coding	6	0	0	0	0	0
AT5G64340	SAC51	Bc1	SAC51	AT5G64340.1	protein_coding	1	0	0	0	0	0
AT5G66640	DAR3	Bc1	DAR3	AT5G66640.1	protein_coding	2	0	0	0	0	0
AT5G66640	DAR3	Bc1	DAR3	AT5G66640.2	protein_coding	5	0	0	0	0	0
AT5G66880	SNRK2.3	Bc1	SRK2I	AT5G66880.1	protein_coding	2	0	0	0	0	0
AT5G65790	MYB68	Bc1	ATMYB68	AT5G65790.1	protein_coding	2	0	0	0	0	0
AT5G65300	AT5G65300	Bc1	AT5G65300	AT5G65300.1	protein_coding	1	0	0	0	0	0
AT5G66631	AT5G66631	Bc1	AT5G66631	AT5G66631.1	protein_coding	5	0	0	0	0	0
AT5G65420	CYCD4;1	Bc1	CYCD4-1	AT5G65420.1	protein_coding	1	0	0	0	0	0
AT5G65420	CYCD4;1	Bc1	CYCD4-1	AT5G65420.2	protein_coding	1	0	0	0	0	0
AT5G65420	CYCD4;1	Bc1	CYCD4-1	AT5G65420.3	protein_coding	1	0	0	0	0	0
AT5G66630	DAR5	Bc1	DAR5	AT5G66630.1	protein_coding	8	0	0	0	2	0
AT5G65540	AT5G65540	Bc1	AT5G65540	AT5G65540.1	protein_coding	3	0	0	0	0	0
AT5G66750	CHR1	Bc1	DDM1	AT5G66750.1	protein_coding	1	0	0	0	0	0
AT5G64330	NPH3	Bc1	RPT3	AT5G64330.1	protein_coding	1	0	0	0	0	0
AT5G64330	NPH3	Bc1	RPT3	AT5G64330.2	protein_coding	1	0	0	0	0	0
AT5G65660	AT5G65660	Bc1	AT5G65660	AT5G65660.1	protein_coding	1	0	0	0	0	0
AT5G66870	ASL1	Bc1	LBD36	AT5G66870.1	protein_coding	2	0	0	0	0	0
AT5G65780	ATBCAT-5	Bc1	BCAT5	AT5G65780.2	protein_coding	8	0	0	0	0	0
AT5G66990	RKD3	Bc1	RKD3	AT5G66990.1	protein_coding	1	0	0	0	0	0
AT5G64570	XYL4	Bc1	BXL4	AT5G64570.1	protein_coding	1	0	0	0	0	0
AT5G66300	NAC105	Bc1	NAC105	AT5G66300.1	protein_coding	1	0	0	0	0	0
AT5G66420	AT5G66420	Bc1	AT5G66420	AT5G66420.2	protein_coding	1	0	0	0	0	0
AT5G65330	AGL78	Bc1	AGL78	AT5G65330.1	protein_coding	1	0	0	0	0	0
AT5G66540	AT5G66540	Bc1	AT5G66540	AT5G66540.1	protein_coding	4	0	0	0	0	0
AT5G64360	EIP9	Bc1	AT5G64360	AT5G64360.1	protein_coding	3	0	0	0	0	0
AT5G64360	EIP9	Bc1	AT5G64360	AT5G64360.2	protein_coding	3	0	0	0	0	0
AT5G64360	EIP9	Bc1	AT5G64360	AT5G64360.3	protein_coding	3	0	0	0	0	0
AT5G64360	EIP9	Bc1	AT5G64360	AT5G64360.4	protein_coding	3	0	0	0	0	0
AT5G66660	AT5G66660	Bc1	AT5G66660	AT5G66660.1	protein_coding	2	0	0	0	0	0
AT5G65570	AT5G65570	Bc1	PCMP-H47	AT5G65570.1	protein_coding	3	0	0	0	0	0
AT5G65690	PCK2	Bc1	PCK2	AT5G65690.1	protein_coding	1	0	0	0	0	0
AT5G65685	AT5G65685	Bc1	AT5G65685	AT5G65685.1	protein_coding	1	0	0	0	0	0
AT5G65685	AT5G65685	Bc1	AT5G65685	AT5G65685.2	protein_coding	1	0	0	0	0	0
AT5G65200	PUB38	Bc1	PUB38	AT5G65200.1	protein_coding	1	0	0	0	0	0
AT5G65683	WAVH2	Bc1	AT5G65683	AT5G65683.1	protein_coding	1	0	0	0	0	0
AT5G66530	AT5G66530	Bc1	AT5G66530	AT5G66530.1	protein_coding	1	0	0	0	0	0
AT5G66530	AT5G66530	Bc1	AT5G66530	AT5G66530.2	protein_coding	1	0	0	0	0	0
AT5G65440	AT5G65440	Bc1	AT5G65440	AT5G65440.1	protein_coding	2	0	0	0	0	0
AT5G65440	AT5G65440	Bc1	AT5G65440	AT5G65440.2	protein_coding	2	0	0	0	0	0
AT5G65440	AT5G65440	Bc1	AT5G65440	AT5G65440.3	protein_coding	2	0	0	0	0	0
AT5G66650	AT5G66650	Bc1	AT5G66650	AT5G66650.1	protein_coding	1	0	0	0	0	0
AT5G64470	TBL12	Bc1	TBL12	AT5G64470.1	protein_coding	1	0	0	0	0	0
AT5G64470	TBL12	Bc1	TBL12	AT5G64470.2	protein_coding	1	0	0	0	0	0
AT5G64470	TBL12	Bc1	TBL12	AT5G64470.3	protein_coding	1	0	0	0	0	0
AT5G65560	AT5G65560	Bc1	AT5G65560	AT5G65560.1	protein_coding	1	0	0	0	0	0
AT5G66890	AT5G66890	Bc1	AT5G66890	AT5G66890.1	protein_coding	8	0	0	0	0	0
AT5G65207	AT5G65207	Bc1	AT5G65207	AT5G65207.1	protein_coding	2	0	0	0	0	0
AT5G65205	AT5G65205	Bc1	AT5G65205	AT5G65205.1	protein_coding	3	0	0	0	0	0
AT5G65687	AT5G65687	Bc1	AT5G65687	AT5G65687.1	protein_coding	2	0	0	0	0	0
AT5G66200	ARO2	Bc1	ARO2	AT5G66200.1	protein_coding	1	0	0	0	0	0
AT5G66320	GATA5	Bc1	GATA5	AT5G66320.1	protein_coding	1	0	0	0	0	0
AT5G66320	GATA5	Bc1	GATA5	AT5G66320.2	protein_coding	1	0	0	0	0	0
AT5G66560	AT5G66560	Bc1	AT5G66560	AT5G66560.1	protein_coding	1	0	0	0	0	0
AT5G64380	AT5G64380	Bc1	AT5G64380	AT5G64380.1	protein_coding	1	0	0	0	0	0
AT5G66675	AT5G66675	Bc1	AT5G66675	AT5G66675.1	protein_coding	2	0	0	0	0	0
AT5G66310	AT5G66310	Bc1	AT5G66310	AT5G66310.1	protein_coding	8	0	0	0	0	0
AT5G66550	AT5G66550	Bc1	AT5G66550	AT5G66550.1	protein_coding	1	0	0	0	0	0
AT5G65460	KAC2	Bc1	KCA2	AT5G65460.1	protein_coding	1	0	0	0	0	0
AT5G66670	AT5G66670	Bc1	AT5G66670	AT5G66670.1	protein_coding	2	0	0	0	0	0
AT5G66670	AT5G66670	Bc1	AT5G66670	AT5G66670.2	protein_coding	2	0	0	0	0	0
AT5G65580	AT5G65580	Bc1	AT5G65580	AT5G65580.1	protein_coding	1	0	0	0	0	0
AT5G66900	AT5G66900	Bc1	AT5G66900	AT5G66900.1	protein_coding	2	0	0	0	0	0
AT5G65810	CGR3	Bc1	AT5G65810	AT5G65810.1	protein_coding	1	0	0	0	0	0
AT5G64600	AT5G64600	Bc1	AT5G64600	AT5G64600.1	protein_coding	4	0	0	0	0	0
AT5G65930	ZWI	Bc1	KCBP	AT5G65930.1	protein_coding	1	0	0	0	0	0
AT5G65930	ZWI	Bc1	KCBP	AT5G65930.2	protein_coding	1	0	0	0	0	0
AT5G65930	ZWI	Bc1	KCBP	AT5G65930.3	protein_coding	1	0	0	0	0	0
AT5G64840	ABCF5	Bc1	ABCF5	AT5G64840.1	protein_coding	2	0	0	0	0	0
AT5G64830	AT5G64830	Bc1	AT5G64830	AT5G64830.1	protein_coding	3	0	0	0	0	0
AT5G64830	AT5G64830	Bc1	AT5G64830	AT5G64830.2	protein_coding	1	0	0	0	0	0
AT5G65920	AT5G65920	Bc1	PUB31	AT5G65920.1	protein_coding	1	0	0	0	0	0
AT5G64710	AT5G64710	Bc1	AT5G64710	AT5G64710.1	protein_coding	4	0	0	0	0	0
AT5G64710	AT5G64710	Bc1	AT5G64710	AT5G64710.2	protein_coding	3	0	0	0	0	0
AT5G64950	AT5G64950	Bc1	AT5G64950	AT5G64950.1	protein_coding	1	0	0	0	0	0
AT5G65925	AT5G65925	Bc1	AT5G65925	AT5G65925.1	protein_coding	0	0	0	0	1	0
AT5G64980	AT5G64980	Bc1	AT5G64980	AT5G64980.1	protein_coding	1	0	0	0	0	0
AT5G64860	DPE1	Bc1	DPE1	AT5G64860.1	protein_coding	2	0	0	0	0	0
AT5G64500	AT5G64500	Bc1	AT5G64500	AT5G64500.1	protein_coding	1	0	0	0	0	0
AT5G65710	HSL2	Bc1	HSL2	AT5G65710.1	protein_coding	1	0	0	0	0	0
AT5G66920	sks17	Bc1	sks17	AT5G66920.1	protein_coding	2	0	0	0	0	0
AT5G64740	CESA6	Bc1	CESA6	AT5G64740.1	protein_coding	2	0	0	0	0	0
AT5G65830	RLP57	Bc1	ATRLP57	AT5G65830.1	protein_coding	2	0	0	0	0	0
AT5G65950	AT5G65950	Bc1	AT5G65950	AT5G65950.1	protein_coding	9	0	0	0	0	0
AT5G64610	HAM1	Bc1	HAM1	AT5G64610.1	protein_coding	1	0	0	0	0	0
AT5G66910	AT5G66910	Bc1	AT5G66910	AT5G66910.1	protein_coding	10	0	0	0	0	0
AT5G65820	AT5G65820	Bc1	AT5G65820	AT5G65820.1	protein_coding	2	0	0	0	0	0
AT5G65940	CHY1	Bc1	CHY1	AT5G65940.1	protein_coding	1	0	0	0	0	0
AT5G65940	CHY1	Bc1	CHY1	AT5G65940.2	protein_coding	1	0	0	0	0	0
AT5G65940	CHY1	Bc1	CHY1	AT5G65940.3	protein_coding	1	0	0	0	0	0
AT5G64730	AT5G64730	Bc1	AT5G64730	AT5G64730.1	protein_coding	2	0	0	0	0	0
AT5G65850	AT5G65850	Bc1	AT5G65850	AT5G65850.1	protein_coding	2	0	0	0	0	0
AT5G64640	AT5G64640	Bc1	PME64	AT5G64640.1	protein_coding	2	0	0	0	0	0
AT5G65970	MLO10	Bc1	MLO10	AT5G65970.1	protein_coding	3	0	0	0	0	0
AT5G64880	AT5G64880	Bc1	AT5G64880	AT5G64880.1	protein_coding	1	0	0	0	0	0
AT5G64401	AT5G64401	Bc1	AT5G64401	AT5G64401.1	protein_coding	1	0	0	0	0	0
AT5G64520	XRCC2	Bc1	XRCC2	AT5G64520.1	protein_coding	1	0	0	0	0	0
AT5G64520	XRCC2	Bc1	XRCC2	AT5G64520.2	protein_coding	1	0	0	0	0	0
AT5G64520	XRCC2	Bc1	XRCC2	AT5G64520.3	protein_coding	1	0	0	0	0	0
AT5G65610	AT5G65610	Bc1	AT5G65610	AT5G65610.1	protein_coding	1	0	0	0	0	0
AT5G65730	XTH6	Bc1	XTH6	AT5G65730.1	protein_coding	1	0	0	0	0	0
AT5G64870	AT5G64870	Bc1	FLOT3	AT5G64870.1	protein_coding	2	0	0	0	0	0
AT5G65960	AT5G65960	Bc1	AT5G65960	AT5G65960.1	protein_coding	6	0	0	0	0	0
AT5G65600	AT5G65600	Bc1	LECRK92	AT5G65600.1	protein_coding	3	0	0	0	0	0
AT5G66810	AT5G66810	Bc1	AT5G66810	AT5G66810.1	protein_coding	2	0	0	0	1	0
AT5G64630	FAS2	Bc1	FAS2	AT5G64630.1	protein_coding	2	0	0	0	0	0
AT5G64630	FAS2	Bc1	FAS2	AT5G64630.2	protein_coding	2	0	0	0	0	0
AT5G64630	FAS2	Bc1	FAS2	AT5G64630.3	protein_coding	2	0	0	0	0	0
AT5G64510	TIN1	Bc1	TIN1	AT5G64510.1	protein_coding	1	0	0	0	0	0
AT5G65840	AT5G65840	Bc1	AT5G65840	AT5G65840.1	protein_coding	1	0	0	0	0	0
AT5G65609	AT5G65609	Bc1	AT5G65609	AT5G65609.1	protein_coding	1	0	0	0	0	0
AT5G66817	AT5G66817	Bc1	AT5G66817	AT5G66817.1	protein_coding	1	0	0	0	0	0
AT5G66816	AT5G66816	Bc1	AT5G66816	AT5G66816.1	protein_coding	1	0	0	0	0	0
AT5G65630	GTE7	Bc1	GTE7	AT5G65630.1	protein_coding	4	0	0	0	0	0
AT5G66840	AT5G66840	Bc1	AT5G66840	AT5G66840.1	protein_coding	1	0	0	0	0	0
AT5G64420	AT5G64420	Bc1	AT5G64420	AT5G64420.1	protein_coding	2	0	0	0	0	0
AT5G65750	AT5G65750	Bc1	AT5G65750	AT5G65750.1	protein_coding	2	0	0	0	0	0
AT5G66960	AT5G66960	Bc1	AT5G66960	AT5G66960.1	protein_coding	1	0	0	0	0	0
AT5G65870	PSK5	Bc1	PSK5	AT5G65870.1	protein_coding	1	0	0	0	0	0
AT5G66600	AT5G66600	Bc1	AT5G66600	AT5G66600.1	protein_coding	1	0	0	0	0	0
AT5G66600	AT5G66600	Bc1	AT5G66600	AT5G66600.2	protein_coding	1	0	0	0	0	0
AT5G66600	AT5G66600	Bc1	AT5G66600	AT5G66600.3	protein_coding	1	0	0	0	0	0
AT5G66600	AT5G66600	Bc1	AT5G66600	AT5G66600.4	protein_coding	1	0	0	0	0	0
AT5G65510	AIL7	Bc1	AIL7	AT5G65510.1	protein_coding	3	0	0	0	0	0
AT5G66950	AT5G66950	Bc1	AT5G66950	AT5G66950.1	protein_coding	1	0	0	0	0	0
AT5G65860	AT5G65860	Bc1	AT5G65860	AT5G65860.1	protein_coding	3	0	0	0	0	0
AT5G65500	AT5G65500	Bc1	AT5G65500	AT5G65500.1	protein_coding	3	0	0	0	0	0
AT5G66710	AT5G66710	Bc1	AT5G66710	AT5G66710.1	protein_coding	3	0	0	0	0	0
AT5G65620	AT5G65620	Bc1	OOP	AT5G65620.1	protein_coding	1	0	0	0	0	0
AT5G66830	AT5G66830	Bc1	AT5G66830	AT5G66830.1	protein_coding	4	0	0	0	1	0
AT5G67030	ABA1	Bc1	ZEP	AT5G67030.1	protein_coding	5	0	0	0	0	0
AT5G67030	ABA1	Bc1	ZEP	AT5G67030.2	protein_coding	5	0	0	0	0	0
AT5G67150	AT5G67150	Bc1	AT5G67150	AT5G67150.1	protein_coding	1	0	0	0	0	0
AT5G66180	AT5G66180	Bc1	AT5G66180	AT5G66180.1	protein_coding	1	0	0	0	0	0
AT5G66180	AT5G66180	Bc1	AT5G66180	AT5G66180.3	protein_coding	1	0	0	0	0	0
AT5G66170	STR18	Bc1	STR18	AT5G66170.1	protein_coding	1	0	0	0	0	0
AT5G66170	STR18	Bc1	STR18	AT5G66170.2	protein_coding	1	0	0	0	0	0
AT5G66170	STR18	Bc1	STR18	AT5G66170.3	protein_coding	1	0	0	0	0	0
AT5G66290	AT5G66290	Bc1	AT5G66290	AT5G66290.1	protein_coding	2	0	0	0	0	0
AT5G66053	AT5G66053	Bc1	AT5G66053	AT5G66053.1	protein_coding	1	0	0	0	1	0
AT5G66052	AT5G66052	Bc1	AT5G66052	AT5G66052.1	protein_coding	1	0	0	0	0	0
AT5G67020	AT5G67020	Bc1	AT5G67020	AT5G67020.1	protein_coding	1	0	0	0	0	0
AT5G67050	AT5G67050	Bc1	AT5G67050	AT5G67050.1	protein_coding	1	0	0	0	0	0
AT5G67040	AT5G67040	Bc1	AT5G67040	AT5G67040.1	protein_coding	0	0	1	0	0	0
AT5G64910	AT5G64910	Bc1	AT5G64910	AT5G64910.1	protein_coding	2	0	0	0	0	0
AT5G64910	AT5G64910	Bc1	AT5G64910	AT5G64910.2	protein_coding	2	0	0	0	0	0
AT5G67090	AT5G67090	Bc1	AT5G67090	AT5G67090.1	protein_coding	4	0	0	0	0	0
AT5G67080	MAPKKK19	Bc1	MAPKKK19	AT5G67080.1	protein_coding	1	0	0	0	0	0
AT5G64810	WRKY51	Bc1	WRKY51	AT5G64810.1	protein_coding	1	0	0	0	0	0
AT5G65900	AT5G65900	Bc1	RH27	AT5G65900.1	protein_coding	2	0	0	0	0	0
AT5G64930	CPR5	Bc1	CPR5	AT5G64930.1	protein_coding	1	0	0	0	0	0
AT5G64280	DiT2.2	Bc1	DIT2-2	AT5G64280.1	protein_coding	3	0	0	0	0	0
AT5G65130	AT5G65130	Bc1	ERF057	AT5G65130.1	protein_coding	1	0	0	0	0	0
AT5G66340	AT5G66340	Bc1	AT5G66340	AT5G66340.1	protein_coding	2	0	0	0	1	0
AT5G66460	MAN7	Bc1	MAN7	AT5G66460.1	protein_coding	1	0	0	0	0	0
AT5G64390	HEN4	Bc1	HEN4	AT5G64390.1	protein_coding	6	0	0	0	0	0
AT5G64390	HEN4	Bc1	HEN4	AT5G64390.2	protein_coding	6	0	0	0	0	0
AT5G64390	HEN4	Bc1	HEN4	AT5G64390.3	protein_coding	6	0	0	0	0	0
AT5G66330	AT5G66330	Bc1	AT5G66330	AT5G66330.1	protein_coding	1	0	0	0	0	0
AT5G66450	LPPepsilon2	Bc1	LPPE2	AT5G66450.1	protein_coding	2	0	0	0	0	0
AT5G66450	LPPepsilon2	Bc1	LPPE2	AT5G66450.2	protein_coding	2	0	0	0	0	0
AT5G65005	AT5G65005	Bc1	AT5G65005	AT5G65005.1	protein_coding	8	0	0	0	1	0
AT5G66480	AT5G66480	Bc1	AT5G66480	AT5G66480.1	protein_coding	1	0	0	0	0	0
AT5G65274	AT5G65274	Bc1	ARPC5B	AT5G65274.1	protein_coding	1	0	0	0	0	0
AT5G66000	AT5G66000	Bc1	AT5G66000	AT5G66000.1	protein_coding	1	0	0	0	0	0
AT5G65030	AT5G65030	Bc1	AT5G65030	AT5G65030.1	protein_coding	2	0	0	0	0	0
AT5G65158	PLAT3	Bc1	AT5G65158	AT5G65158.1	protein_coding	2	0	0	0	0	1
AT5G64290	DIT2.1	Bc1	DIT2-1	AT5G64290.1	protein_coding	1	0	0	0	0	0
AT5G65380	AT5G65380	Bc1	AT5G65380	AT5G65380.1	protein_coding	1	0	0	0	0	0
AT5G66590	AT5G66590	Bc1	AT5G66590	AT5G66590.1	protein_coding	1	0	0	0	0	0
AT5G65020	ANNAT2	Bc1	ANN2	AT5G65020.1	protein_coding	2	0	0	0	0	0
AT5G65020	ANNAT2	Bc1	ANN2	AT5G65020.2	protein_coding	1	0	0	0	0	0
AT5G65140	TPPJ	Bc1	TPPJ	AT5G65140.1	protein_coding	1	0	0	0	0	0
AT5G65140	TPPJ	Bc1	TPPJ	AT5G65140.2	protein_coding	1	0	0	0	0	0
AT5G66350	SHI	Bc1	SHI	AT5G66350.1	protein_coding	2	0	0	0	0	0
AT5G65050	AGL31	Bc1	AGL31	AT5G65050.1	protein_coding	1	0	0	0	0	0
AT5G65050	AGL31	Bc1	AGL31	AT5G65050.2	protein_coding	1	1	0	0	0	0
AT5G65050	AGL31	Bc1	AGL31	AT5G65050.3	protein_coding	1	1	0	0	0	0
AT5G66380	FOLT1	Bc1	FOLT1	AT5G66380.1	protein_coding	3	0	0	0	0	0
AT5G67110	ALC	Bc1	ALC	AT5G67110.1	protein_coding	2	0	0	0	0	0
AT5G67110	ALC	Bc1	ALC	AT5G67110.2	protein_coding	1	0	0	0	0	0
AT5G67110	ALC	Bc1	ALC	AT5G67110.3	protein_coding	2	0	0	0	0	0
AT5G66020	ATSAC1B	Bc1	SAC6	AT5G66020.1	protein_coding	2	0	0	0	0	0
AT5G66370	AT5G66370	Bc1	AT5G66370	AT5G66370.1	protein_coding	2	0	0	0	0	0
AT5G65280	GCL1	Bc1	GCL1	AT5G65280.1	protein_coding	2	0	0	0	0	0
AT5G67100	ICU2	Bc1	POLA	AT5G67100.1	protein_coding	3	0	0	0	0	0
AT5G66130	ATRAD17	Bc1	RAD17	AT5G66130.1	protein_coding	2	0	0	0	0	0
AT5G65040	AT5G65040	Bc1	AT5G65040	AT5G65040.1	protein_coding	1	0	0	0	0	0
AT5G66250	AT5G66250	Bc1	AT5G66250	AT5G66250.1	protein_coding	3	0	0	0	0	0
AT5G66250	AT5G66250	Bc1	AT5G66250	AT5G66250.2	protein_coding	3	0	0	0	0	0
AT5G66250	AT5G66250	Bc1	AT5G66250	AT5G66250.3	protein_coding	3	0	0	0	0	0
AT5G66250	AT5G66250	Bc1	AT5G66250	AT5G66250.4	protein_coding	4	0	0	0	0	0
AT5G66280	GMD1	Bc1	GMD1	AT5G66280.1	protein_coding	1	0	0	0	0	0
AT5G66150	AT5G66150	Bc1	AT5G66150	AT5G66150.1	protein_coding	1	0	0	0	0	0
AT5G66270	AT5G66270	Bc1	AT5G66270	AT5G66270.1	protein_coding	1	0	0	0	0	0
AT5G65180	AT5G65180	Bc1	AT5G65180	AT5G65180.1	protein_coding	5	0	0	0	0	0
AT5G65180	AT5G65180	Bc1	AT5G65180	AT5G65180.2	protein_coding	4	0	0	0	0	0
AT5G66390	AT5G66390	Bc1	PER72	AT5G66390.1	protein_coding	1	0	0	0	0	0
AT5G67000	AT5G67000	Bc1	ERF122	AT5G67000.1	protein_coding	2	0	0	0	0	0
AT5G67120	AT5G67120	Bc1	AT5G67120	AT5G67120.1	protein_coding	7	0	0	0	0	0
AT5G66030	ATGRIP	Bc1	GRIP	AT5G66030.1	protein_coding	3	0	0	0	0	0
AT5G66030	ATGRIP	Bc1	GRIP	AT5G66030.2	protein_coding	3	0	0	0	0	0
AT5G01820	SR1	FRc1	CIPK14	AT5G01820.1	protein_coding	3	0	0	0	0	0
AT5G01700	AT5G01700	FRc1	AT5G01700	AT5G01700.1	protein_coding	1	0	0	0	0	0
AT5G01700	AT5G01700	FRc1	AT5G01700	AT5G01700.2	protein_coding	1	0	0	0	0	0
AT5G02190	PCS1	FRc1	PCS1	AT5G02190.1	protein_coding	1	0	0	0	0	0
AT5G02070	AT5G02070	FRc1	WAKL20	AT5G02070.1	protein_coding	2	0	0	0	0	0
AT5G02350	AT5G02350	FRc1	AT5G02350	AT5G02350.1	protein_coding	7	0	0	0	0	0
AT5G02110	CYCD7;1	FRc1	CYCD7-1	AT5G02110.1	protein_coding	4	0	0	0	0	0
AT5G01660	AT5G01660	FRc1	AT5G01660	AT5G01660.1	protein_coding	3	0	0	0	0	0
AT5G01540	LECRKA4.1	FRc1	LECRK62	AT5G01540.1	protein_coding	2	0	0	0	0	0
AT5G02630	Cand6	FRc1	AT5G02630	AT5G02630.1	protein_coding	8	0	0	0	0	0
AT5G01940	AT5G01940	FRc1	AT5G01940	AT5G01940.1	protein_coding	1	0	0	0	0	0
AT5G01710	AT5G01710	FRc1	AT5G01710	AT5G01710.1	protein_coding	2	0	0	0	0	0
AT5G02080	AT5G02080	FRc1	AT5G02080	AT5G02080.1	protein_coding	2	0	0	0	0	0
AT5G02360	AT5G02360	FRc1	AT5G02360	AT5G02360.1	protein_coding	2	0	0	0	1	0
AT5G01550	LECRKA4.2	FRc1	LECRK63	AT5G01550.1	protein_coding	6	0	0	0	0	0
AT5G02640	AT5G02640	FRc1	AT5G02640	AT5G02640.1	protein_coding	1	0	0	0	0	0
AT5G02400	PLL2	FRc1	PLL2	AT5G02400.1	protein_coding	2	0	0	0	0	0
AT5G02520	AT5G02520	FRc1	AT5G02520	AT5G02520.1	protein_coding	2	0	0	0	0	0
AT5G01950	AT5G01950	FRc1	AT5G01950	AT5G01950.1	protein_coding	2	0	0	0	0	0
AT5G01830	SAUR21	FRc1	PUB16	AT5G01830.1	protein_coding	1	0	0	0	0	0
AT5G01920	STN8	FRc1	STN8	AT5G01920.1	protein_coding	1	0	0	0	0	0
AT5G02050	AT5G02050	FRc1	AT5G02050	AT5G02050.1	protein_coding	2	0	0	0	0	0
AT5G02570	AT5G02570	FRc1	AT5G02570	AT5G02570.1	protein_coding	1	0	0	0	0	0
AT5G02330	AT5G02330	FRc1	AT5G02330	AT5G02330.1	protein_coding	2	0	0	0	0	0
AT5G02450	AT5G02450	FRc1	RPL36C	AT5G02450.1	protein_coding	1	0	0	0	0	0
AT5G01880	AT5G01880	FRc1	ATL74	AT5G01880.1	protein_coding	1	0	0	0	0	0
AT5G02210	AT5G02210	FRc1	AT5G02210	AT5G02210.1	protein_coding	2	0	0	0	0	0
AT5G01640	PRA1.B5	FRc1	PRA1B5	AT5G01640.1	protein_coding	1	0	0	0	0	0
AT5G01520	AIRP2	FRc1	AT5G01520	AT5G01520.1	protein_coding	1	0	0	0	0	0
AT5G01520	AIRP2	FRc1	AT5G01520	AT5G01520.2	protein_coding	1	0	0	0	0	0
AT5G02610	AT5G02610	FRc1	RPL35D	AT5G02610.2	protein_coding	1	0	0	0	0	0
AT5G01930	MAN6	FRc1	MAN6	AT5G01930.1	protein_coding	1	0	0	0	0	0
AT5G01810	CIPK15	FRc1	CIPK15	AT5G01810.1	protein_coding	2	0	0	0	0	0
AT5G01810	CIPK15	FRc1	CIPK15	AT5G01810.2	protein_coding	2	0	0	0	0	0
AT5G01810	CIPK15	FRc1	CIPK15	AT5G01810.3	protein_coding	2	0	0	0	0	0
AT5G02060	AT5G02060	FRc1	AT5G02060	AT5G02060.1	protein_coding	1	0	0	0	0	0
AT5G02180	AT5G02180	FRc1	AT5G02180	AT5G02180.1	protein_coding	1	0	0	0	0	1
AT5G02580	AT5G02580	FRc1	AT5G02580	AT5G02580.1	protein_coding	1	0	0	0	0	0
AT5G01890	AT5G01890	FRc1	PXC2	AT5G01890.1	protein_coding	2	0	0	0	0	0
AT5G02340	AT5G02340	FRc1	AT5G02340	AT5G02340.1	protein_coding	9	0	0	0	0	0
AT5G02100	UNE18	FRc1	ORP3A	AT5G02100.1	protein_coding	1	0	0	0	0	0
AT5G02620	ANK1	FRc1	ANK1	AT5G02620.1	protein_coding	1	0	0	0	0	0
AT5G02390	DAU1	FRc1	AT5G02390	AT5G02390.1	protein_coding	15	0	0	0	0	0
AT5G02390	DAU1	FRc1	AT5G02390	AT5G02390.2	protein_coding	13	0	0	0	1	0
AT5G02150	Fes1C	FRc1	Fes1C	AT5G02150.1	protein_coding	1	0	0	0	0	0
AT5G02270	ABCI20	FRc1	ABCI20	AT5G02270.1	protein_coding	1	0	0	0	0	0
AT5G02270	ABCI20	FRc1	ABCI20	AT5G02270.2	protein_coding	1	0	0	0	0	0
AT5G01580	OSH1	FRc1	OSH1	AT5G01580.1	protein_coding	3	0	0	0	0	0
AT5G02030	RPL	FRc1	BLH9	AT5G02030.1	protein_coding	1	0	0	0	0	0
AT5G02310	PRT6	FRc1	PRT6	AT5G02310.1	protein_coding	8	0	0	0	0	0
AT5G02430	AT5G02430	FRc1	AT5G02430	AT5G02430.1	protein_coding	3	0	0	0	0	0
AT5G01620	TBL35	FRc1	TBL35	AT5G01620.1	protein_coding	1	0	0	0	0	0
AT5G01620	TBL35	FRc1	TBL35	AT5G01620.2	protein_coding	1	0	0	0	0	0
AT5G01620	TBL35	FRc1	TBL35	AT5G01620.3	protein_coding	1	0	0	0	0	0
AT5G01500	TAAC	FRc1	TAAC	AT5G01500.1	protein_coding	1	0	0	0	0	0
AT5G01910	AT5G01910	FRc1	AT5G01910	AT5G01910.1	protein_coding	1	0	0	0	0	0
AT5G01910	AT5G01910	FRc1	AT5G01910	AT5G01910.2	protein_coding	1	0	0	0	1	0
AT5G01590	AT5G01590	FRc1	TIC56	AT5G01590.1	protein_coding	2	0	0	0	0	0
AT5G02440	AT5G02440	FRc1	AT5G02440	AT5G02440.1	protein_coding	1	0	0	0	0	0
AT5G01990	AT5G01990	FRc1	AT5G01990	AT5G01990.1	protein_coding	1	0	0	0	0	0
AT5G02200	FHL	FRc1	FHL	AT5G02200.1	protein_coding	2	0	0	0	0	0
AT5G02200	FHL	FRc1	FHL	AT5G02200.2	protein_coding	2	0	0	0	0	0
AT5G02320	MYB3R-5	FRc1	ATMYB3R5	AT5G02320.1	protein_coding	7	0	0	0	0	0
AT5G02320	MYB3R-5	FRc1	ATMYB3R5	AT5G02320.2	protein_coding	7	0	0	0	0	0
AT5G01630	BRCA2B	FRc1	BRCA2B	AT5G01630.1	protein_coding	1	0	0	0	0	0
AT5G01510	RUS5	FRc1	RUS5	AT5G01510.1	protein_coding	1	0	0	0	0	0
AT5G02600	NAKR1	FRc1	NAKR1	AT5G02600.1	protein_coding	1	0	0	0	0	0
AT5G02600	NAKR1	FRc1	NAKR1	AT5G02600.2	protein_coding	1	0	0	0	0	0
AT5G02370	AT5G02370	FRc1	AT5G02370	AT5G02370.1	protein_coding	6	0	0	0	0	0
AT5G02250	EMB2730	FRc1	RNR1	AT5G02250.1	protein_coding	1	0	0	0	0	0
AT5G01680	CHX26	FRc1	CHX26	AT5G01680.1	protein_coding	3	0	0	0	0	0
AT5G01560	LECRKA4.3	FRc1	LECRK64	AT5G01560.1	protein_coding	6	0	0	0	0	0
AT5G02010	ROPGEF7	FRc1	ROPGEF7	AT5G02010.1	protein_coding	3	0	0	0	0	0
AT5G02530	AT5G02530	FRc1	ALY2	AT5G02530.1	protein_coding	1	0	0	0	0	0
AT5G02530	AT5G02530	FRc1	ALY2	AT5G02530.2	protein_coding	1	0	0	0	0	0
AT5G02650	AT5G02650	FRc1	AT5G02650	AT5G02650.1	protein_coding	0	0	1	0	0	0
AT5G02410	ALG10	FRc1	AT5G02410	AT5G02410.1	protein_coding	10	0	0	0	0	0
AT5G01720	AT5G01720	FRc1	FBL3	AT5G01720.1	protein_coding	1	0	0	0	0	0
AT5G01570	AT5G01570	FRc1	AT5G01570	AT5G01570.1	protein_coding	4	0	0	0	0	0
AT5G02540	AT5G02540	FRc1	AT5G02540	AT5G02540.1	protein_coding	1	0	0	0	0	0
AT5G01970	AT5G01970	FRc1	AT5G01970	AT5G01970.1	protein_coding	3	0	0	0	0	0
AT5G02025	AT5G02025	FRc1	AT5G02025	AT5G02025.1	protein_coding	1	0	0	0	0	0
AT5G01610	AT5G01610	FRc1	AT5G01610	AT5G01610.1	protein_coding	1	0	0	0	0	0
AT3G56510	AT3G56510	Bc2	AT3G56510	AT3G56510.1	protein_coding	4	0	0	0	0	0
AT3G56510	AT3G56510	Bc2	AT3G56510	AT3G56510.2	protein_coding	4	0	0	0	0	0
AT3G56870	AT3G56870	Bc2	AT3G56870	AT3G56870.1	protein_coding	2	0	0	0	0	0
AT3G56630	CYP94D2	Bc2	CYP94D2	AT3G56630.1	protein_coding	1	0	0	0	0	0
AT3G57040	ARR9	Bc2	ARR9	AT3G57040.1	protein_coding	1	0	0	0	0	0
AT3G57160	AT3G57160	Bc2	AT3G57160	AT3G57160.1	protein_coding	3	0	0	0	0	0
AT3G56400	WRKY70	Bc2	WRKY70	AT3G56400.1	protein_coding	2	0	0	0	0	0
AT3G56520	AT3G56520	Bc2	AT3G56520	AT3G56520.1	protein_coding	2	0	0	0	0	0
AT3G56640	SEC15A	Bc2	SEC15A	AT3G56640.1	protein_coding	1	0	0	0	0	0
AT3G56085	AT3G56085	Bc2	AT3G56085	AT3G56085.1	protein_coding	1	0	0	0	0	0
AT3G56080	AT3G56080	Bc2	AT3G56080	AT3G56080.1	protein_coding	5	0	0	0	0	0
AT3G57170	AT3G57170	Bc2	AT3G57170	AT3G57170.1	protein_coding	5	0	0	0	0	0
AT3G57700	AT3G57700	Bc2	AT3G57700	AT3G57700.1	protein_coding	1	0	0	0	0	0
AT3G56970	bHLH38	Bc2	ORG2	AT3G56970.1	protein_coding	1	0	0	0	0	0
AT3G57020	AT3G57020	Bc2	SSL9	AT3G57020.1	protein_coding	2	0	0	0	0	0
AT3G57020	AT3G57020	Bc2	SSL9	AT3G57020.2	protein_coding	2	0	0	0	0	0
AT3G57260	BGL2	Bc2	BG2	AT3G57260.1	protein_coding	1	0	0	0	0	0
AT3G57380	AT3G57380	Bc2	AT3G57380	AT3G57380.1	protein_coding	2	0	0	0	0	0
AT3G56500	AT3G56500	Bc2	AT3G56500	AT3G56500.1	protein_coding	2	0	0	0	0	0
AT3G56980	bHLH39	Bc2	ORG3	AT3G56980.1	protein_coding	1	0	0	0	0	0
AT3G57030	AT3G57030	Bc2	SSL10	AT3G57030.1	protein_coding	1	0	0	0	0	0
AT3G56060	AT3G56060	Bc2	AT3G56060	AT3G56060.1	protein_coding	1	0	0	0	0	0
AT3G57270	BG1	Bc2	BG1	AT3G57270.1	protein_coding	3	0	0	0	0	0
AT3G56430	AT3G56430	Bc2	AT3G56430	AT3G56430.1	protein_coding	1	0	0	0	0	0
AT3G56550	AT3G56550	Bc2	PCMP-H80	AT3G56550.1	protein_coding	2	0	0	0	0	0
AT3G56310	AT3G56310	Bc2	AGAL3	AT3G56310.1	protein_coding	1	0	0	0	0	0
AT3G57400	AT3G57400	Bc2	AT3G57400	AT3G57400.1	protein_coding	1	0	0	0	0	0
AT3G57520	SIP2	Bc2	RFS2	AT3G57520.1	protein_coding	2	0	0	0	0	0
AT3G57520	SIP2	Bc2	RFS2	AT3G57520.2	protein_coding	1	0	0	0	0	0
AT3G57520	SIP2	Bc2	RFS2	AT3G57520.3	protein_coding	1	0	0	0	0	0
AT3G56670	AT3G56670	Bc2	AT3G56670	AT3G56670.1	protein_coding	1	0	0	0	0	0
AT3G56790	AT3G56790	Bc2	AT3G56790	AT3G56790.1	protein_coding	1	0	0	0	0	0
AT3G56200	AT3G56200	Bc2	AT3G56200	AT3G56200.1	protein_coding	1	0	0	0	0	0
AT3G57410	VLN3	Bc2	VLN3	AT3G57410.1	protein_coding	2	0	0	0	0	0
AT3G56560	NAC065	Bc2	anac065	AT3G56560.1	protein_coding	1	0	0	1	0	0
AT3G57770	AT3G57770	Bc2	AT3G57770	AT3G57770.1	protein_coding	1	0	0	0	0	0
AT3G57500	AT3G57500	Bc2	AT3G57500	AT3G57500.1	protein_coding	2	0	0	0	0	0
AT3G56770	AT3G56770	Bc2	BHLH107	AT3G56770.1	protein_coding	1	0	0	0	0	0
AT3G56770	AT3G56770	Bc2	BHLH107	AT3G56770.2	protein_coding	1	0	0	0	0	0
AT3G56891	AT3G56891	Bc2	AT3G56891	AT3G56891.1	protein_coding	2	0	0	0	0	0
AT3G57620	AT3G57620	Bc2	AT3G57620	AT3G57620.1	protein_coding	2	0	0	0	0	0
AT3G56410	AT3G56410	Bc2	AT3G56410	AT3G56410.1	protein_coding	3	0	0	0	0	0
AT3G56410	AT3G56410	Bc2	AT3G56410	AT3G56410.2	protein_coding	3	0	0	0	0	0
AT3G56530	NAC064	Bc2	anac064	AT3G56530.1	protein_coding	1	0	0	0	0	1
AT3G57740	AT3G57740	Bc2	AT3G57740	AT3G57740.1	protein_coding	2	0	0	0	0	0
AT3G57060	AT3G57060	Bc2	AT3G57060	AT3G57060.1	protein_coding	2	0	0	0	0	0
AT3G57060	AT3G57060	Bc2	AT3G57060	AT3G57060.2	protein_coding	2	0	0	0	0	0
AT3G57180	BPG2	Bc2	BPG2	AT3G57180.1	protein_coding	2	0	0	0	0	0
AT3G56660	BZIP49	Bc2	BZIP49	AT3G56660.1	protein_coding	2	0	0	0	0	0
AT3G57510	ADPG1	Bc2	ADPG1	AT3G57510.1	protein_coding	1	0	0	0	0	0
AT3G56300	AT3G56300	Bc2	AT3G56300	AT3G56300.1	protein_coding	1	0	0	0	0	0
AT3G56780	AT3G56780	Bc2	AT3G56780	AT3G56780.1	protein_coding	1	0	0	0	0	0
AT3G57200	AT3G57200	Bc2	AT3G57200	AT3G57200.1	protein_coding	1	0	0	0	0	0
AT3G56470	AT3G56470	Bc2	AT3G56470	AT3G56470.1	protein_coding	3	0	0	0	0	0
AT3G56590	AT3G56590	Bc2	AT3G56590	AT3G56590.2	protein_coding	1	0	0	0	0	0
AT3G56230	AT3G56230	Bc2	AT3G56230	AT3G56230.1	protein_coding	1	0	0	0	0	0
AT3G56910	PSRP5	Bc2	PSRP5	AT3G56910.1	protein_coding	1	0	0	0	0	0
AT3G56920	AT3G56920	Bc2	PAT01	AT3G56920.1	protein_coding	2	0	0	0	0	0
AT3G57570	AT3G57570	Bc2	AT3G57570	AT3G57570.1	protein_coding	3	0	0	0	0	0
AT3G57570	AT3G57570	Bc2	AT3G57570	AT3G57570.2	protein_coding	4	0	0	0	0	0
AT3G56330	AT3G56330	Bc2	AT3G56330	AT3G56330.1	protein_coding	1	0	0	0	0	0
AT3G57300	INO80	Bc2	INO80	AT3G57300.1	protein_coding	1	0	0	0	0	0
AT3G57300	INO80	Bc2	INO80	AT3G57300.2	protein_coding	1	0	0	0	0	0
AT3G56690	CIP111	Bc2	CIP111	AT3G56690.1	protein_coding	3	0	0	0	0	0
AT3G56450	ALPHA-SNAP1	Bc2	ASNAP1	AT3G56450.1	protein_coding	2	0	0	0	0	0
AT3G57780	AT3G57780	Bc2	AT3G57780	AT3G57780.1	protein_coding	2	0	0	0	0	0
AT3G56100	MRLK	Bc2	MRLK	AT3G56100.1	protein_coding	3	0	0	0	0	0
AT3G56900	AT3G56900	Bc2	AAAS	AT3G56900.1	protein_coding	1	0	0	0	0	0
AT3G57240	BG3	Bc2	BG3	AT3G57240.1	protein_coding	1	0	0	0	0	0
AT3G57360	AT3G57360	Bc2	AT3G57360	AT3G57360.1	protein_coding	1	0	0	0	0	0
AT3G57000	AT3G57000	Bc2	AT3G57000	AT3G57000.1	protein_coding	1	0	0	0	0	0
AT3G57120	AT3G57120	Bc2	AT3G57120	AT3G57120.1	protein_coding	1	0	0	0	0	0
AT3G57480	AT3G57480	Bc2	SAP13	AT3G57480.1	protein_coding	2	0	0	0	0	0
AT3G56720	AT3G56720	Bc2	AT3G56720	AT3G56720.1	protein_coding	1	0	0	0	0	0
AT3G56720	AT3G56720	Bc2	AT3G56720	AT3G56720.2	protein_coding	1	0	0	0	0	0
AT3G56720	AT3G56720	Bc2	AT3G56720	AT3G56720.3	protein_coding	1	0	0	0	0	0
AT3G56840	AT3G56840	Bc2	AT3G56840	AT3G56840.1	protein_coding	1	0	0	0	0	0
AT3G56600	AT3G56600	Bc2	T5P19_250	AT3G56600.1	protein_coding	2	0	0	0	0	0
AT3G56600	AT3G56600	Bc2	T5P19_250	AT3G56600.2	protein_coding	2	0	0	0	0	0
AT3G56960	PIP5K4	Bc2	PIP5K4	AT3G56960.1	protein_coding	1	0	0	0	0	0
AT3G57130	BOP1	Bc2	NPR6	AT3G57130.2	protein_coding	0	1	0	0	0	0
AT3G57250	AT3G57250	Bc2	AT3G57250	AT3G57250.1	protein_coding	2	0	0	0	1	0
AT3G57010	AT3G57010	Bc2	SSL8	AT3G57010.1	protein_coding	2	0	0	0	0	0
AT3G57370	AT3G57370	Bc2	AT3G57370	AT3G57370.1	protein_coding	6	0	0	0	0	0
AT3G57490	AT3G57490	Bc2	RPS2D	AT3G57490.1	protein_coding	2	0	0	0	0	0
AT3G56810	AT3G56810	Bc2	AT3G56810	AT3G56810.1	protein_coding	1	0	0	0	0	0
AT3G57100	AT3G57100	Bc2	AT3G57100	AT3G57100.1	protein_coding	4	0	0	0	0	0
AT3G57580	AT3G57580	Bc2	AT3G57580	AT3G57580.1	protein_coding	1	0	0	0	0	0
AT3G56130	AT3G56130	Bc2	AT3G56130	AT3G56130.1	protein_coding	1	0	0	0	0	0
AT3G56130	AT3G56130	Bc2	AT3G56130	AT3G56130.2	protein_coding	1	0	0	0	0	0
AT3G56130	AT3G56130	Bc2	AT3G56130	AT3G56130.3	protein_coding	1	0	0	0	0	0
AT3G56130	AT3G56130	Bc2	AT3G56130	AT3G56130.4	protein_coding	1	0	0	0	0	0
AT3G57340	AT3G57340	Bc2	AT3G57340	AT3G57340.1	protein_coding	2	0	0	0	0	0
AT3G57340	AT3G57340	Bc2	AT3G57340	AT3G57340.2	protein_coding	2	0	0	0	0	0
AT3G56260	AT3G56260	Bc2	AT3G56260	AT3G56260.1	protein_coding	1	0	0	0	0	0
AT3G56260	AT3G56260	Bc2	AT3G56260	AT3G56260.2	protein_coding	1	0	0	0	0	0
AT3G57350	AT3G57350	Bc2	NUP93B	AT3G57350.1	protein_coding	1	0	0	0	0	0
AT3G56140	AT3G56140	Bc2	AT3G56140	AT3G56140.1	protein_coding	1	0	0	0	0	0
AT3G49020	AT3G49020	DARK1	AT3G49020	AT3G49020.1	protein_coding	2	0	0	0	0	0
AT3G49142	AT3G49142	DARK1	PCMP-H77	AT3G49142.1	protein_coding	2	0	0	0	0	0
AT3G49305	AT3G49305	DARK1	AT3G49305	AT3G49305.1	protein_coding	3	0	0	0	0	0
AT3G48600	AT3G48600	DARK1	AT3G48600	AT3G48600.1	protein_coding	1	0	0	0	0	0
AT3G48600	AT3G48600	DARK1	AT3G48600	AT3G48600.2	protein_coding	1	0	0	0	0	0
AT3G48720	DCF	DARK1	AT3G48720	AT3G48720.1	protein_coding	2	0	0	0	0	0
AT3G48840	AT3G48840	DARK1	AT3G48840	AT3G48840.1	protein_coding	2	0	0	0	0	0
AT3G48960	AT3G48960	DARK1	RPL13C	AT3G48960.1	protein_coding	3	0	0	0	0	0
AT3G48680	GAMMA CAL2	DARK1	GAMMACAL2	AT3G48680.1	protein_coding	3	0	0	0	0	0
AT3G49390	CID10	DARK1	CID10	AT3G49390.1	protein_coding	1	0	0	0	0	0
AT3G49390	CID10	DARK1	CID10	AT3G49390.2	protein_coding	1	0	0	0	0	0
AT3G49150	AT3G49150	DARK1	AT3G49150	AT3G49150.1	protein_coding	11	0	0	0	0	0
AT3G49030	AT3G49030	DARK1	AT3G49030	AT3G49030.1	protein_coding	7	0	0	0	0	0
AT3G49030	AT3G49030	DARK1	AT3G49030	AT3G49030.2	protein_coding	7	0	0	0	0	0
AT3G48710	AT3G48710	DARK1	AT3G48710	AT3G48710.1	protein_coding	1	0	0	0	0	0
AT3G48830	AT3G48830	DARK1	AT3G48830	AT3G48830.1	protein_coding	8	0	0	0	0	0
AT3G48675	AT3G48675	DARK1	AT3G48675	AT3G48675.1	protein_coding	2	0	0	0	0	0
AT3G48950	AT3G48950	DARK1	AT3G48950	AT3G48950.1	protein_coding	1	0	0	0	0	0
AT3G48670	IDN2	DARK1	IDN2	AT3G48670.1	protein_coding	2	0	0	0	0	0
AT3G48670	IDN2	DARK1	IDN2	AT3G48670.2	protein_coding	2	0	0	0	0	0
AT3G49160	AT3G49160	DARK1	PKP4	AT3G49160.1	protein_coding	16	0	0	0	0	0
AT3G49480	AT3G49480	DARK1	AT3G49480	AT3G49480.1	protein_coding	4	0	0	0	0	0
AT3G49240	emb1796	DARK1	EMB1796	AT3G49240.1	protein_coding	1	0	0	0	0	0
AT3G49000	AT3G49000	DARK1	AT3G49000	AT3G49000.1	protein_coding	1	0	0	0	0	0
AT3G49520	AT3G49520	DARK1	AT3G49520	AT3G49520.1	protein_coding	3	0	0	0	0	0
AT3G49400	AT3G49400	DARK1	AT3G49400	AT3G49400.1	protein_coding	5	0	0	0	0	0
AT3G49400	AT3G49400	DARK1	AT3G49400	AT3G49400.2	protein_coding	5	0	0	0	0	0
AT3G48900	AT3G48900	DARK1	GEN2	AT3G48900.1	protein_coding	1	0	0	0	0	0
AT3G48980	AT3G48980	DARK1	AT3G48980	AT3G48980.1	protein_coding	1	0	0	0	0	0
AT3G49490	AT3G49490	DARK1	AT3G49490	AT3G49490.1	protein_coding	3	0	0	0	0	0
AT3G49370	AT3G49370	DARK1	CRK6	AT3G49370.1	protein_coding	1	0	0	0	0	0
AT3G49530	NAC062	DARK1	NAC062	AT3G49530.1	protein_coding	2	0	0	0	0	0
AT3G49410	AT3G49410	DARK1	AT3G49410	AT3G49410.1	protein_coding	1	1	0	0	0	0
AT3G48610	NPC6	DARK1	NPC6	AT3G48610.1	protein_coding	1	0	0	0	0	0
AT3G48730	GSA2	DARK1	GSA2	AT3G48730.1	protein_coding	1	0	0	0	0	0
AT3G48850	PHT3;2	DARK1	MPT2	AT3G48850.1	protein_coding	2	0	0	0	0	0
AT3G48970	AT3G48970	DARK1	AT3G48970	AT3G48970.1	protein_coding	1	0	0	0	0	0
AT3G48690	CXE12	DARK1	CXE12	AT3G48690.1	protein_coding	4	0	0	0	0	0
AT3G49380	iqd15	DARK1	iqd15	AT3G49380.1	protein_coding	1	0	0	0	0	0
AT3G49580	LSU1	DARK1	LSU1	AT3G49580.1	protein_coding	1	0	0	0	0	0
AT3G49340	AT3G49340	DARK1	AT3G49340	AT3G49340.1	protein_coding	2	0	0	0	0	0
AT3G49500	RDR6	DARK1	RDR6	AT3G49500.1	protein_coding	2	0	0	0	0	0
AT3G48920	MYB45	DARK1	AtMYB45	AT3G48920.1	protein_coding	2	0	0	0	0	0
AT3G48640	AT3G48640	DARK1	AT3G48640	AT3G48640.1	protein_coding	1	0	0	0	0	0
AT3G48760	AT3G48760	DARK1	PAT05	AT3G48760.1	protein_coding	2	0	0	0	0	0
AT3G49190	AT3G49190	DARK1	AT3G49190	AT3G49190.1	protein_coding	3	0	0	0	0	0
AT3G49070	AT3G49070	DARK1	AT3G49070	AT3G49070.1	protein_coding	4	0	0	0	0	0
AT3G49590	ATG13	DARK1	AT3G49590	AT3G49590.1	protein_coding	2	0	0	0	0	0
AT3G49590	ATG13	DARK1	AT3G49590	AT3G49590.2	protein_coding	2	0	0	0	0	0
AT3G49590	ATG13	DARK1	AT3G49590	AT3G49590.3	protein_coding	3	0	0	0	0	0
AT3G49470	NACA2	DARK1	NACA2	AT3G49470.1	protein_coding	1	0	0	0	0	0
AT3G49230	AT3G49230	DARK1	AT3G49230	AT3G49230.1	protein_coding	2	0	0	0	0	0
AT3G49510	AT3G49510	DARK1	AT3G49510	AT3G49510.1	protein_coding	1	0	0	0	0	0
AT3G48630	AT3G48630	DARK1	AT3G48630	AT3G48630.1	protein_coding	2	0	0	0	0	0
AT3G48870	HSP93-III	DARK1	CLPC2	AT3G48870.1	protein_coding	1	0	0	0	0	0
AT3G48870	HSP93-III	DARK1	CLPC2	AT3G48870.2	protein_coding	1	0	0	0	0	0
AT3G49080	AT3G49080	DARK1	AT3G49080	AT3G49080.1	protein_coding	3	0	0	0	0	0
AT3G48590	NF-YC1	DARK1	NFYC1	AT3G48590.1	protein_coding	1	0	0	0	0	0
AT3G49040	AT3G49040	DARK1	AT3G49040	AT3G49040.1	protein_coding	6	0	0	0	0	0
AT3G49440	AT3G49440	DARK1	AT3G49440	AT3G49440.1	protein_coding	3	0	0	0	0	0
AT3G49320	AT3G49320	DARK1	AT3G49320	AT3G49320.1	protein_coding	2	0	0	0	0	0
AT3G49200	AT3G49200	DARK1	AT3G49200	AT3G49200.1	protein_coding	1	0	0	0	0	0
AT3G49600	UBP26	DARK1	UBP26	AT3G49600.1	protein_coding	4	0	0	0	0	0
AT3G49601	AT3G49601	DARK1	AT3G49601	AT3G49601.1	protein_coding	13	0	0	0	0	0
AT3G48820	AT3G48820	DARK1	AT3G48820	AT3G48820.1	protein_coding	2	0	0	0	0	0
AT3G48820	AT3G48820	DARK1	AT3G48820	AT3G48820.2	protein_coding	2	0	0	0	0	0
AT3G48780	SPT1	DARK1	LCB2B	AT3G48780.1	protein_coding	1	0	0	0	0	0
AT3G49170	EMB2261	DARK1	EMB2261	AT3G49170.1	protein_coding	1	0	0	0	0	0
AT3G49050	AT3G49050	DARK1	AT3G49050	AT3G49050.1	protein_coding	1	0	0	0	0	0
AT3G49570	LSU3	DARK1	LSU3	AT3G49570.1	protein_coding	1	0	0	0	0	0
AT3G49450	AT3G49450	DARK1	AT3G49450	AT3G49450.1	protein_coding	9	0	0	0	0	0
AT3G49055	AT3G49055	DARK1	AT3G49055	AT3G49055.1	protein_coding	1	0	0	0	0	0
AT3G49210	AT3G49210	DARK1	AT3G49210	AT3G49210.1	protein_coding	2	0	0	0	0	0
AT3G49610	AT3G49610	DARK1	AT3G49610	AT3G49610.1	protein_coding	2	0	0	0	0	0
AT3G48810	AT3G48810	DARK1	AT3G48810	AT3G48810.1	protein_coding	4	0	0	0	0	0
AT3G48770	AT3G48770	DARK1	AT3G48770	AT3G48770.1	protein_coding	17	0	0	0	0	0
AT3G48890	MAPR3	DARK1	MSBP2	AT3G48890.1	protein_coding	1	0	0	0	0	0
AT3G49180	RID3	DARK1	RID3	AT3G49180.1	protein_coding	1	0	0	0	0	0
AT3G49060	AT3G49060	DARK1	PUB32	AT3G49060.1	protein_coding	1	0	0	0	0	0
AT3G49060	AT3G49060	DARK1	PUB32	AT3G49060.2	protein_coding	1	0	0	0	0	0
AT4G37409	AT4G37409	Bc3	AT4G37409	AT4G37409.1	protein_coding	3	0	0	0	0	0
AT4G36550	AT4G36550	Bc3	PUB5	AT4G36550.1	protein_coding	9	0	0	0	0	0
AT4G36670	PMT6	Bc3	PLT6	AT4G36670.1	protein_coding	1	0	0	0	0	0
AT4G37000	ACD2	Bc3	RCCR	AT4G37000.1	protein_coding	1	0	0	0	0	0
AT4G36790	AT4G36790	Bc3	AT4G36790	AT4G36790.1	protein_coding	1	0	0	0	0	0
AT4G37483	AT4G37483	Bc3	AT4G37483	AT4G37483.1	protein_coding	1	0	0	0	0	0
AT4G37360	CYP81D2	Bc3	CYP81D2	AT4G37360.1	protein_coding	2	0	0	0	2	0
AT4G36150	AT4G36150	Bc3	AT4G36150	AT4G36150.1	protein_coding	4	0	0	0	0	0
AT4G36270	AT4G36270	Bc3	AT4G36270	AT4G36270.1	protein_coding	9	1	0	0	0	0
AT4G37480	AT4G37480	Bc3	AT4G37480	AT4G37480.1	protein_coding	1	0	0	0	0	0
AT4G36830	HOS3-1	Bc3	HOS3	AT4G36830.1	protein_coding	1	0	0	0	0	0
AT4G37400	CYP81F3	Bc3	CYP81F3	AT4G37400.1	protein_coding	2	0	0	0	0	0
AT4G37650	SHR	Bc3	SHR	AT4G37650.1	protein_coding	1	0	0	0	0	0
AT4G36560	AT4G36560	Bc3	AT4G36560	AT4G36560.1	protein_coding	2	0	0	0	0	0
AT4G37130	AT4G37130	Bc3	NUP58	AT4G37130.1	protein_coding	1	0	0	0	0	0
AT4G37250	AT4G37250	Bc3	AT4G37250	AT4G37250.1	protein_coding	1	0	0	0	0	0
AT4G36280	CRH1	Bc3	AT4G36280	AT4G36280.1	protein_coding	7	0	0	0	0	0
AT4G36840	AT4G36840	Bc3	AT4G36840	AT4G36840.1	protein_coding	4	0	0	0	0	0
AT4G36960	AT4G36960	Bc3	AT4G36960	AT4G36960.1	protein_coding	1	0	0	0	0	0
AT4G36960	AT4G36960	Bc3	AT4G36960	AT4G36960.2	protein_coding	1	0	0	0	0	0
AT4G37410	CYP81F4	Bc3	CYP81F4	AT4G37410.1	protein_coding	5	0	0	0	0	0
AT4G37530	AT4G37530	Bc3	PER51	AT4G37530.1	protein_coding	1	0	0	0	0	0
AT4G37530	AT4G37530	Bc3	PER51	AT4G37530.2	protein_coding	1	0	0	0	0	0
AT4G36450	MPK14	Bc3	MPK14	AT4G36450.1	protein_coding	1	0	0	0	0	0
AT4G37660	AT4G37660	Bc3	AT4G37660	AT4G37660.1	protein_coding	1	0	0	0	0	0
AT4G37260	MYB73	Bc3	MYB73	AT4G37260.1	protein_coding	1	0	0	0	0	0
AT4G37380	AT4G37380	Bc3	ELI1	AT4G37380.1	protein_coding	8	0	0	0	0	0
AT4G36170	AT4G36170	Bc3	AT4G36170	AT4G36170.1	protein_coding	2	0	0	0	0	0
AT4G36290	CRT1	Bc3	CRT1	AT4G36290.1	protein_coding	6	0	0	0	0	0
AT4G37300	MEE59	Bc3	MEE59	AT4G37300.1	protein_coding	5	0	0	0	0	0
AT4G36210	AT4G36210	Bc3	AT4G36210	AT4G36210.1	protein_coding	2	0	0	0	0	0
AT4G36210	AT4G36210	Bc3	AT4G36210	AT4G36210.2	protein_coding	2	0	1	0	0	0
AT4G36210	AT4G36210	Bc3	AT4G36210	AT4G36210.3	protein_coding	3	0	0	0	0	0
AT4G37420	AT4G37420	Bc3	AT4G37420	AT4G37420.1	protein_coding	1	0	0	0	0	0
AT4G36190	AT4G36190	Bc3	AT4G36190	AT4G36190.1	protein_coding	3	0	0	0	0	0
AT4G36220	FAH1	Bc3	CYP84A1	AT4G36220.1	protein_coding	3	0	0	0	0	0
AT4G37430	CYP91A2	Bc3	CYP81F1	AT4G37430.1	protein_coding	1	0	0	0	0	0
AT4G37550	AT4G37550	Bc3	AT4G37550	AT4G37550.1	protein_coding	2	0	0	0	0	0
AT4G37550	AT4G37550	Bc3	AT4G37550	AT4G37550.2	protein_coding	3	0	0	0	0	0
AT4G37550	AT4G37550	Bc3	AT4G37550	AT4G37550.3	protein_coding	1	0	0	0	0	0
AT4G36580	AT4G36580	Bc3	AT4G36580	AT4G36580.1	protein_coding	3	0	0	0	0	0
AT4G36180	AT4G36180	Bc3	AT4G36180	AT4G36180.1	protein_coding	2	0	0	0	0	0
AT4G37270	HMA1	Bc3	HMA1	AT4G37270.1	protein_coding	3	0	0	0	0	0
AT4G37390	BRU6	Bc3	YDK1	AT4G37390.1	protein_coding	5	0	0	0	0	0
AT4G36860	AT4G36860	Bc3	DAR1	AT4G36860.1	protein_coding	1	0	0	0	0	0
AT4G37310	CYP81H1	Bc3	CYP81H1	AT4G37310.1	protein_coding	4	0	0	0	0	0
AT4G36515	AT4G36515	Bc3	AT4G36515	AT4G36515.1	protein_coding	0	0	1	0	0	0
AT4G37320	CYP81D5	Bc3	CYP81D5	AT4G37320.1	protein_coding	6	0	0	0	0	0
AT4G36195	AT4G36195	Bc3	AT4G36195	AT4G36195.1	protein_coding	2	0	0	0	0	0
AT4G36195	AT4G36195	Bc3	AT4G36195	AT4G36195.2	protein_coding	2	0	0	0	0	0
AT4G36195	AT4G36195	Bc3	AT4G36195	AT4G36195.3	protein_coding	2	0	0	0	0	0
AT4G36350	PAP25	Bc3	PAP25	AT4G36350.1	protein_coding	1	0	0	0	0	0
AT4G37560	AT4G37560	Bc3	AT4G37560	AT4G37560.1	protein_coding	4	0	0	0	0	0
AT4G37280	AT4G37280	Bc3	MRG1	AT4G37280.1	protein_coding	1	0	0	0	0	0
AT4G37445	AT4G37445	Bc3	AT4G37445	AT4G37445.1	protein_coding	1	0	0	0	0	0
AT4G36750	AT4G36750	Bc3	AT4G36750	AT4G36750.1	protein_coding	1	0	0	0	0	0
AT4G36925	AT4G36925	Bc3	AT4G36925	AT4G36925.1	protein_coding	1	0	0	0	0	0
AT4G37330	CYP81D4	Bc3	CYP81D4	AT4G37330.1	protein_coding	1	0	0	0	0	0
AT4G36240	GATA7	Bc3	GATA7	AT4G36240.1	protein_coding	1	0	0	0	0	0
AT4G37450	AGP18	Bc3	AGP18	AT4G37450.1	protein_coding	3	0	0	0	0	0
AT4G36360	BGAL3	Bc3	BGAL3	AT4G36360.1	protein_coding	1	0	0	0	0	0
AT4G36360	BGAL3	Bc3	BGAL3	AT4G36360.2	protein_coding	1	0	0	0	0	0
AT4G36400	D2HGDH	Bc3	D2HGDH	AT4G36400.1	protein_coding	1	0	0	0	0	0
AT4G36400	D2HGDH	Bc3	D2HGDH	AT4G36400.2	protein_coding	1	0	0	0	0	0
AT4G37610	BT5	Bc3	BT5	AT4G37610.1	protein_coding	4	0	0	0	0	0
AT4G36520	AT4G36520	Bc3	AT4G36520	AT4G36520.1	protein_coding	11	0	0	0	1	0
AT4G36770	AT4G36770	Bc3	UGT72C1	AT4G36770.1	protein_coding	1	0	0	0	0	0
AT4G36250	ALDH3F1	Bc3	ALDH3F1	AT4G36250.1	protein_coding	1	0	0	0	0	0
AT4G37460	SRFR1	Bc3	SRFR1	AT4G37460.1	protein_coding	1	0	0	0	0	0
AT4G37580	HLS1	Bc3	HLS1	AT4G37580.1	protein_coding	1	0	0	0	0	0
AT4G37500	AT4G37500	Bc3	AT4G37500	AT4G37500.1	protein_coding	1	0	0	0	0	0
AT4G36650	PBRP	Bc3	ATPBRP	AT4G36650.1	protein_coding	2	0	0	0	0	0
AT4G36650	PBRP	Bc3	ATPBRP	AT4G36650.2	protein_coding	1	0	0	0	0	0
AT4G37080	AT4G37080	Bc3	AT4G37080	AT4G37080.1	protein_coding	1	0	0	0	0	0
AT4G37080	AT4G37080	Bc3	AT4G37080	AT4G37080.2	protein_coding	1	0	0	0	0	0
AT4G37080	AT4G37080	Bc3	AT4G37080	AT4G37080.3	protein_coding	1	0	0	0	0	0
AT4G36660	AT4G36660	Bc3	AT4G36660	AT4G36660.1	protein_coding	2	0	0	0	0	0
AT4G36140	AT4G36140	Bc3	AT4G36140	AT4G36140.1	protein_coding	37	0	0	0	1	0
AT4G36260	STY2	Bc3	SRS2	AT4G36260.1	protein_coding	1	0	0	0	0	0
AT4G37470	KAI2	Bc3	KAI2	AT4G37470.1	protein_coding	1	0	0	0	0	0
AT4G37590	NPY5	Bc3	NPY5	AT4G37590.1	protein_coding	3	0	0	0	0	0
AT4G36700	AT4G36700	Bc3	AT4G36700	AT4G36700.1	protein_coding	1	0	0	0	0	0
AT4G36820	AT4G36820	Bc3	AT4G36820	AT4G36820.1	protein_coding	4	0	0	0	0	0
AT4G37510	AT4G37510	Bc3	AT4G37510	AT4G37510.1	protein_coding	1	0	0	0	0	0
AT4G37630	CYCD5;1	Bc3	CYCD5-1	AT4G37630.1	protein_coding	1	0	0	0	0	0
AT4G37630	CYCD5;1	Bc3	CYCD5-1	AT4G37630.2	protein_coding	1	0	0	0	0	0
AT4G36540	BEE2	Bc3	BEE2	AT4G36540.1	protein_coding	5	0	0	0	0	0
AT4G36540	BEE2	Bc3	BEE2	AT4G36540.2	protein_coding	5	0	0	0	0	0
AT2G20900	DGK5	Rc2	DGK5	AT2G20900.1	protein_coding	1	0	0	0	0	0
AT2G20900	DGK5	Rc2	DGK5	AT2G20900.2	protein_coding	1	0	0	0	0	0
AT2G20900	DGK5	Rc2	DGK5	AT2G20900.3	protein_coding	1	0	0	0	0	0
AT2G20900	DGK5	Rc2	DGK5	AT2G20900.4	protein_coding	1	0	0	0	0	0
AT2G20340	AAS	Rc2	ELI5	AT2G20340.1	protein_coding	2	0	0	0	0	0
AT2G21430	AT2G21430	Rc2	AT2G21430	AT2G21430.1	protein_coding	1	0	0	0	0	0
AT2G20570	GPRI1	Rc2	GLK1	AT2G20570.1	protein_coding	1	0	0	0	0	0
AT2G20570	GPRI1	Rc2	GLK1	AT2G20570.2	protein_coding	1	0	0	0	0	0
AT2G21420	AT2G21420	Rc2	AT2G21420	AT2G21420.1	protein_coding	1	0	0	0	0	0
AT2G21300	AT2G21300	Rc2	AT2G21300	AT2G21300.1	protein_coding	2	0	0	0	0	0
AT2G21300	AT2G21300	Rc2	AT2G21300	AT2G21300.2	protein_coding	2	0	0	0	0	0
AT2G20690	AT2G20690	Rc2	AT2G20690	AT2G20690.1	protein_coding	4	0	0	0	0	0
AT2G19930	AT2G19930	Rc2	RDR5	AT2G19930.1	protein_coding	13	0	0	0	0	0
AT2G20800	NDB4	Rc2	NDB4	AT2G20800.1	protein_coding	1	0	0	0	0	0
AT2G20120	COV1	Rc2	COV1	AT2G20120.1	protein_coding	1	0	0	0	0	0
AT2G20362	AT2G20362	Rc2	AT2G20362	AT2G20362.1	protein_coding	1	0	0	0	0	0
AT2G21450	CHR34	Rc2	CHR34	AT2G21450.1	protein_coding	3	0	0	0	0	0
AT2G20000	HBT	Rc2	CDC27B	AT2G20000.1	protein_coding	1	0	0	0	0	0
AT2G19920	AT2G19920	Rc2	RDR4	AT2G19920.1	protein_coding	9	0	0	0	0	1
AT2G20350	AT2G20350	Rc2	ERF120	AT2G20350.1	protein_coding	1	0	0	0	0	0
AT2G21200	AT2G21200	Rc2	AT2G21200	AT2G21200.1	protein_coding	1	0	0	0	0	0
AT2G20595	AT2G20595	Rc2	AT2G20595	AT2G20595.1	protein_coding	1	0	0	0	0	0
AT2G20110	AT2G20110	Rc2	TCX6	AT2G20110.1	protein_coding	1	0	0	0	0	0
AT2G20110	AT2G20110	Rc2	TCX6	AT2G20110.2	protein_coding	1	0	0	0	0	0
AT2G21440	AT2G21440	Rc2	AT2G21440	AT2G21440.1	protein_coding	3	0	0	0	0	0
AT2G20470	AT2G20470	Rc2	AT2G20470	AT2G20470.1	protein_coding	1	0	0	0	0	0
AT2G20590	AT2G20590	Rc2	RTNLB17	AT2G20590.1	protein_coding	5	0	0	0	0	0
AT2G20590	AT2G20590	Rc2	RTNLB17	AT2G20590.2	protein_coding	5	0	0	0	0	1
AT2G20700	LLG2	Rc2	LLG2	AT2G20700.1	protein_coding	1	0	0	0	0	0
AT2G19710	AT2G19710	Rc2	AT2G19710	AT2G19710.1	protein_coding	2	0	0	0	0	0
AT2G19950	GC1	Rc2	GC1	AT2G19950.1	protein_coding	2	0	0	0	0	0
AT2G19950	GC1	Rc2	GC1	AT2G19950.2	protein_coding	2	0	0	0	0	0
AT2G20825	ULT2	Rc2	ULT2	AT2G20825.1	protein_coding	2	0	0	0	0	0
AT2G20142	AT2G20142	Rc2	AT2G20142	AT2G20142.1	protein_coding	1	0	0	0	0	0
AT2G20020	CAF1	Rc2	CAF1	AT2G20020.1	protein_coding	3	0	0	0	0	0
AT2G21110	AT2G21110	Rc2	DIR4	AT2G21110.1	protein_coding	3	0	0	0	0	0
AT2G20380	AT2G20380	Rc2	AT2G20380	AT2G20380.1	protein_coding	2	0	0	0	0	0
AT2G20140	RPT2b	Rc2	RPT2B	AT2G20140.1	protein_coding	1	0	0	0	0	0
AT2G19700	AT2G19700	Rc2	AT2G19700	AT2G19700.1	protein_coding	4	0	0	0	0	0
AT2G19820	LBD9	Rc2	LBD9	AT2G19820.1	protein_coding	4	0	0	0	0	0
AT2G19940	AT2G19940	Rc2	AT2G19940	AT2G19940.1	protein_coding	3	0	0	0	0	0
AT2G19940	AT2G19940	Rc2	AT2G19940	AT2G19940.2	protein_coding	3	0	0	0	0	0
AT2G20815	QWRF3	Rc2	QWRF3	AT2G20815.1	protein_coding	1	0	0	0	0	0
AT2G20815	QWRF3	Rc2	QWRF3	AT2G20815.2	protein_coding	1	0	0	0	0	0
AT2G20010	AT2G20010	Rc2	AT2G20010	AT2G20010.1	protein_coding	4	0	0	0	0	0
AT2G20010	AT2G20010	Rc2	AT2G20010	AT2G20010.2	protein_coding	4	0	0	0	0	0
AT2G21340	AT2G21340	Rc2	DTX46	AT2G21340.1	protein_coding	4	0	0	0	0	0
AT2G21340	AT2G21340	Rc2	DTX46	AT2G21340.2	protein_coding	4	0	0	0	0	0
AT2G20370	MUR3	Rc2	KAM1	AT2G20370.1	protein_coding	1	0	0	0	0	0
AT2G20725	AT2G20725	Rc2	AT2G20725	AT2G20725.1	protein_coding	1	0	0	0	0	0
AT2G20960	pEARLI4	Rc2	pEARLI4	AT2G20960.1	protein_coding	9	0	0	0	0	0
AT2G21370	XK-1	Rc2	XK-1	AT2G21370.1	protein_coding	4	0	0	0	0	0
AT2G21370	XK-1	Rc2	XK-1	AT2G21370.2	protein_coding	2	0	0	0	0	0
AT2G20710	AT2G20710	Rc2	AT2G20710	AT2G20710.1	protein_coding	7	0	0	0	0	0
AT2G20710	AT2G20710	Rc2	AT2G20710	AT2G20710.2	protein_coding	7	0	0	0	0	0
AT2G20830	AT2G20830	Rc2	AT2G20830	AT2G20830.2	protein_coding	1	0	0	0	0	0
AT2G20390	AT2G20390	Rc2	AT2G20390	AT2G20390.1	protein_coding	3	0	0	0	0	0
AT2G20390	AT2G20390	Rc2	AT2G20390	AT2G20390.2	protein_coding	3	0	0	0	0	0
AT2G19870	AT2G19870	Rc2	AT2G19870	AT2G19870.1	protein_coding	3	0	0	0	0	0
AT2G20980	MCM10	Rc2	MCM10	AT2G20980.1	protein_coding	3	0	0	0	0	0
AT2G20860	LIP1	Rc2	LIP1	AT2G20860.1	protein_coding	1	0	0	0	0	0
AT2G20620	AT2G20620	Rc2	AT2G20620	AT2G20620.1	protein_coding	4	0	0	0	0	0
AT2G21030	AT2G21030	Rc2	AT2G21030	AT2G21030.1	protein_coding	1	0	0	0	0	0
AT2G20060	AT2G20060	Rc2	AT2G20060	AT2G20060.1	protein_coding	1	0	0	0	0	0
AT2G21270	UFD1	Rc2	UFD1	AT2G21270.1	protein_coding	1	0	0	0	0	0
AT2G21270	UFD1	Rc2	UFD1	AT2G21270.2	protein_coding	1	0	0	0	0	0
AT2G21270	UFD1	Rc2	UFD1	AT2G21270.3	protein_coding	1	0	0	0	0	0
AT2G20613	AT2G20613	Rc2	AT2G20613	AT2G20613.1	protein_coding	1	0	0	0	0	0
AT2G20616	AT2G20616	Rc2	AT2G20616	AT2G20616.1	protein_coding	2	0	0	0	0	0
AT2G19980	AT2G19980	Rc2	AT2G19980	AT2G19980.1	protein_coding	0	1	0	0	0	0
AT2G21385	AT2G21385	Rc2	AT2G21385	AT2G21385.1	protein_coding	1	0	0	0	0	0
AT2G21385	AT2G21385	Rc2	AT2G21385	AT2G21385.2	protein_coding	1	0	0	0	0	0
AT2G21385	AT2G21385	Rc2	AT2G21385	AT2G21385.3	protein_coding	1	0	0	0	0	0
AT2G21385	AT2G21385	Rc2	AT2G21385	AT2G21385.4	protein_coding	1	0	0	0	0	0
AT2G20850	SRF1	Rc2	SRF1	AT2G20850.1	protein_coding	1	0	0	0	0	0
AT2G20970	AT2G20970	Rc2	AT2G20970	AT2G20970.1	protein_coding	3	0	0	0	0	0
AT2G20970	AT2G20970	Rc2	AT2G20970	AT2G20970.2	protein_coding	3	0	0	0	0	0
AT2G20610	SUR1	Rc2	SUR1	AT2G20610.1	protein_coding	3	0	0	0	0	0
AT2G20610	SUR1	Rc2	SUR1	AT2G20610.2	protein_coding	7	0	0	0	0	0
AT2G20050	AT2G20050	Rc2	AT2G20050	AT2G20050.1	protein_coding	4	0	0	0	0	0
AT2G20050	AT2G20050	Rc2	AT2G20050	AT2G20050.2	protein_coding	4	0	0	0	0	0
AT2G21140	PRP2	Rc2	PRP2	AT2G21140.1	protein_coding	1	0	0	0	0	0
AT2G21380	AT2G21380	Rc2	AT2G21380	AT2G21380.1	protein_coding	2	0	0	0	0	0
AT2G21260	AT2G21260	Rc2	AT2G21260	AT2G21260.1	protein_coding	3	0	0	0	0	0
AT2G19780	AT2G19780	Rc2	AT2G19780	AT2G19780.1	protein_coding	1	0	0	0	0	0
AT2G20760	AT2G20760	Rc2	AT2G20760	AT2G20760.1	protein_coding	1	0	0	0	0	0
AT2G20080	AT2G20080	Rc2	AT2G20080	AT2G20080.1	protein_coding	2	0	0	0	0	0
AT2G20080	AT2G20080	Rc2	AT2G20080	AT2G20080.2	protein_coding	2	0	0	0	0	0
AT2G21050	LAX2	Rc2	LAX2	AT2G21050.1	protein_coding	1	0	0	0	0	0
AT2G20990	SYTA	Rc2	SYT1	AT2G20990.2	protein_coding	2	0	0	0	0	0
AT2G20510	TIM44-1	Rc2	ATTIM44-1	AT2G20510.1	protein_coding	1	0	0	0	0	0
AT2G20070	AT2G20070	Rc2	AT2G20070	AT2G20070.1	protein_coding	2	0	0	0	0	0
AT2G21160	AT2G21160	Rc2	AT2G21160	AT2G21160.1	protein_coding	1	0	0	0	0	0
AT2G21040	AT2G21040	Rc2	AT2G21040	AT2G21040.1	protein_coding	2	0	0	0	0	0
AT2G20780	AT2G20780	Rc2	PLT4	AT2G20780.1	protein_coding	1	0	0	0	0	0
AT2G20540	MEF21	Rc2	PCMP-E78	AT2G20540.1	protein_coding	2	0	0	0	0	0
AT2G21070	FIO1	Rc2	FIO1	AT2G21070.1	protein_coding	3	0	0	0	0	0
AT2G21070	FIO1	Rc2	FIO1	AT2G21070.2	protein_coding	3	0	0	0	0	0
AT2G21070	FIO1	Rc2	FIO1	AT2G21070.3	protein_coding	3	0	0	0	0	0
AT2G21190	AT2G21190	Rc2	AT2G21190	AT2G21190.1	protein_coding	1	0	0	0	0	0
AT2G20770	GCL2	Rc2	GCL2	AT2G20770.1	protein_coding	2	0	0	0	0	0
AT2G20410	AT2G20410	Rc2	AT2G20410	AT2G20410.1	protein_coding	1	0	0	0	0	0
AT2G20680	MAN2	Rc2	MAN2	AT2G20680.1	protein_coding	1	0	0	0	0	0
AT2G20320	AT2G20320	Rc2	AT2G20320	AT2G20320.1	protein_coding	3	0	0	0	0	0
AT2G20440	AT2G20440	Rc2	AT2G20440	AT2G20440.1	protein_coding	1	0	0	0	0	0
AT2G20440	AT2G20440	Rc2	AT2G20440	AT2G20440.2	protein_coding	1	0	0	0	0	0
AT2G20790	AT2G20790	Rc2	AP5M	AT2G20790.1	protein_coding	1	0	0	0	0	0
AT2G20790	AT2G20790	Rc2	AP5M	AT2G20790.2	protein_coding	1	0	0	0	0	0
AT2G20790	AT2G20790	Rc2	AP5M	AT2G20790.3	protein_coding	1	0	0	0	0	0
AT2G19690	PLA2-BETA	Rc2	PLA2-BETA	AT2G19690.1	protein_coding	1	0	0	0	0	0
AT2G19690	PLA2-BETA	Rc2	PLA2-BETA	AT2G19690.2	protein_coding	1	0	0	0	0	0
AT2G20550	AT2G20550	Rc2	AT2G20550	AT2G20550.1	protein_coding	3	0	0	0	0	0
AT2G20550	AT2G20550	Rc2	AT2G20550	AT2G20550.2	protein_coding	3	0	0	0	0	0
AT2G21400	SRS3	Rc2	SRS3	AT2G21400.1	protein_coding	2	0	0	0	0	0

## Sheet: Suppl. Table 8
gene	symbol	QTL
AT5G42890	SCP2	Rc1
AT5G43630	TZP	Rc1
AT5G43760	KCS20	Rc1
AT5G43935	FLS6	Rc1
AT5G42900	COR27	Rc1
AT5G43470	RPP8	Rc1
AT5G44110	ABCI21	Rc1
AT5G44190	GLK2	Rc1
AT5G43890	YUC5	Rc1
AT5G64330	RPT3	Bc1
AT5G67030	ABA1	Bc1
AT5G64940	ATH13	Bc1
AT5G66570	PSBO1	Bc1
AT5G66250	AT5G66250	Bc1
AT5G02120	OHP	FRc1
AT5G01530	LHCB4.1	FRc1
AT5G02200	FHL	FRc1
AT3G57180	BPG2	Bc2
AT3G56710	SIB1	Bc2
AT3G49120	PRXCB	Dark1
AT3G49620	DIN11	Dark1
AT3G49110	PRXCA	Dark1
AT4G36880	CP1	Bc3
AT4G36240	GATA7	Bc3
AT4G36930	SPT	Bc3
AT4G37280	MRG1	Bc3
AT2G21320	BBX18	Rc2
AT2G20180	PIL5	Rc2
AT2G21150	XCT	Rc2
AT2G19690	PLA2-BETA	Rc2
